# Supplementary material for: iTRAQ-Based Global Phosphoproteomics Reveals Novel Molecular Differences Between Toxoplasma gondii Strains of Different Genotypes
Source: Front Cell Infect Microbiol. 2019 Aug 23;9:307. doi: 10.3389/fcimb.2019.00307 (PMC6716450; doi:10.3389/fcimb.2019.00307)
Supplement: Table S1 — List of phosphoproteins up/down-regulated in RH strain when comparing RH/PRU strains (|log1.5-fold change| > 1 and p-value < 0.05). [file Table_1.XLSX]

## Sheet: Table S1
Protein ID	Mean_Ratio_RH vs PRU	CV_RH vs PRU	P value	Up- or Down- regulated
TGME49_201400-t26_1-p1	3.44	0.0137321	3.08e-06	Up-regulated
TGME49_201400-t26_1-p1	2.41	0.185032	0.01197	Up-regulated
TGME49_201400-t26_1-p1	1.68	0.0553426	0.001067	Up-regulated
TGME49_202200-t26_1-p1	1.76	0.0561911	0.0009276	Up-regulated
TGME49_202200-t26_1-p1	3.68	0.0519157	0.0001529	Up-regulated
TGME49_203310-t26_1-p1	2.03	0.118132	0.00506	Up-regulated
TGME49_203310-t26_1-p1	4.19	0.157262	0.003559	Up-regulated
TGME49_203310-t26_1-p1	3.14	0.117137	0.002083	Up-regulated
TGME49_203310-t26_1-p1	1.51	0.116089	0.01535	Up-regulated
TGME49_203310-t26_1-p1	1.7	0.0993973	0.005607	Up-regulated
TGME49_204160-t26_1-p1	1.65	0.0576554	0.001296	Up-regulated
TGME49_205010-t26_1-p1	3.1	0.143594	0.003834	Up-regulated
TGME49_205130-t26_1-p1	1.61	0.0608218	0.001689	Up-regulated
TGME49_205150-t26_1-p1	1.54	0.119837	0.01471	Up-regulated
TGME49_205240-t26_1-p1	1.65	0.0661267	0.001954	Up-regulated
TGME49_205320-t26_1-p1	5.27	0.0447921	7.14e-05	Up-regulated
TGME49_205380-t26_1-p1	1.54	0.0466379	0.0009965	Up-regulated
TGME49_205470-t26_1-p1	1.66	0.0840731	0.003835	Up-regulated
TGME49_205540-t26_1-p1	2.02	0.0832782	0.001838	Up-regulated
TGME49_205680-t26_1-p1	1.58	0.0369048	0.0004268	Up-regulated
TGME49_205710-t26_1-p1	1.61	0.0439197	0.0006497	Up-regulated
TGME49_206510-t26_1-p1	3.57	0.0477889	0.0001236	Up-regulated
TGME49_206540-t26_1-p1	4.07	0.0516263	0.0001353	Up-regulated
TGME49_206670-t26_1-p1	1.74	0.0482501	0.0006061	Up-regulated
TGME49_207370-t26_1-p1	2.52	0.174962	0.009432	Up-regulated
TGME49_208020-t26_1-p1	3.31	0.166807	0.00542	Up-regulated
TGME49_208370-t26_1-p1	4.51	0.103307	0.0009718	Up-regulated
TGME49_208400-t26_1-p1	1.56	0.0209899	8.5e-05	Up-regulated
TGME49_208450-t26_1-p1	1.65	0.114578	0.009595	Up-regulated
TGME49_208450-t26_1-p1	3.53	0.00951518	9.94e-07	Up-regulated
TGME49_208970-t26_1-p1	1.73	0.023833	7.61e-05	Up-regulated
TGME49_208970-t26_1-p1	1.53	0.0637038	0.002561	Up-regulated
TGME49_208970-t26_1-p1	1.66	0.0290518	0.000166	Up-regulated
TGME49_208970-t26_1-p1	1.6	0.05134	0.001057	Up-regulated
TGME49_208970-t26_1-p1	1.85	0.0137811	1.15e-05	Up-regulated
TGME49_209600-t26_1-p1	2.16	0.0743317	0.001104	Up-regulated
TGME49_209600-t26_1-p1	10.47	0.447347	0.03942	Up-regulated
TGME49_209850-t26_1-p1	2.17	0.049935	0.0003324	Up-regulated
TGME49_209890-t26_1-p1	2.56	0.0684987	0.000594	Up-regulated
TGME49_211710-t26_1-p1	2.4	0.183742	0.01181	Up-regulated
TGME49_212090-t26_1-p1	1.61	0.0797111	0.003782	Up-regulated
TGME49_212210-t26_1-p1	6.36	0.062468	0.0001716	Up-regulated
TGME49_212210-t26_1-p1	2.21	0.0609602	0.0005768	Up-regulated
TGME49_212210-t26_1-p1	1.51	0.0104711	1.26e-05	Up-regulated
TGME49_212220-t26_1-p1	1.59	0.0335336	0.0003151	Up-regulated
TGME49_212820-t26_1-p1	1.79	0.0758831	0.002084	Up-regulated
TGME49_212820-t26_1-p1	1.68	0.00879061	4.31e-06	Up-regulated
TGME49_214080-t26_1-p1	2.42	0.108356	0.002572	Up-regulated
TGME49_214090-t26_1-p1	1.51	0.0549771	0.001789	Up-regulated
TGME49_214210-t26_1-p1	1.86	0.0518302	0.0005859	Up-regulated
TGME49_214270-t26_1-p1	1.96	0.0848217	0.002135	Up-regulated
TGME49_214270-t26_1-p1	2.53	0.0649658	0.0005178	Up-regulated
TGME49_214970-t26_1-p1	3.09	0.0948114	0.00114	Up-regulated
TGME49_216430-t26_1-p1	2.65	0.058723	0.0003532	Up-regulated
TGME49_216970-t26_1-p1	2.34	0.0750687	0.0009407	Up-regulated
TGME49_217680-t26_1-p1	2.05	0.0387287	0.0001817	Up-regulated
TGME49_217910-t26_1-p1	1.62	0.135835	0.01668	Up-regulated
TGME49_218520-t26_1-p1	1.8	0.0849011	0.002863	Up-regulated
TGME49_218520-t26_1-p1	2.57	0.0647015	0.0004975	Up-regulated
TGME49_219170-t26_1-p1	1.59	0.0382564	0.0004587	Up-regulated
TGME49_219170-t26_1-p1	1.77	0.0763235	0.002209	Up-regulated
TGME49_219590-t26_1-p1	1.71	0.023643	7.92e-05	Up-regulated
TGME49_219630-t26_1-p1	2.24	0.038012	0.0001365	Up-regulated
TGME49_219630-t26_1-p1	2.52	0.101481	0.001958	Up-regulated
TGME49_219690-t26_1-p1	2.68	0.134904	0.004018	Up-regulated
TGME49_219690-t26_1-p1	2.06	0.0732406	0.001191	Up-regulated
TGME49_219690-t26_1-p1	1.62	0.0702694	0.002542	Up-regulated
TGME49_220090-t26_1-p1	2.6	0.0972628	0.001627	Up-regulated
TGME49_220270-t26_1-p1	2.19	0.0622351	0.0006255	Up-regulated
TGME49_220270-t26_1-p1	2.2	0.0601803	0.0005602	Up-regulated
TGME49_220270-t26_1-p1	1.85	0.00798391	2.23e-06	Up-regulated
TGME49_220270-t26_1-p1	2.53	0.0556591	0.0003267	Up-regulated
TGME49_220900-t26_1-p1	2.19	0.00989743	2.56e-06	Up-regulated
TGME49_221470-t26_1-p1	2.93	0.0477028	0.0001599	Up-regulated
TGME49_221670-t26_1-p1	2.47	0.135094	0.004682	Up-regulated
TGME49_221870-t26_1-p1	2.14	0.0864802	0.00176	Up-regulated
TGME49_223390-t26_1-p1	2.31	0.0672739	0.0006966	Up-regulated
TGME49_223800-t26_1-p1	1.8	0.0860699	0.002934	Up-regulated
TGME49_223840-t26_1-p1	2.22	0.273231	0.04013	Up-regulated
TGME49_223940-t26_1-p1	1.52	0.0738714	0.004119	Up-regulated
TGME49_223940-t26_1-p1	1.67	0.100562	0.00625	Up-regulated
TGME49_223940-t26_1-p1	1.67	0.0983712	0.005793	Up-regulated
TGME49_224260-t26_1-p1	1.93	0.0806869	0.001944	Up-regulated
TGME49_224260-t26_1-p1	1.74	0.139464	0.0133	Up-regulated
TGME49_225200-t26_1-p1	1.57	0.00636943	2.31e-06	Up-regulated
TGME49_225310-t26_1-p1	1.8	0.0424918	0.0003664	Up-regulated
TGME49_225310-t26_1-p1	2.13	0.0953883	0.00236	Up-regulated
TGME49_225310-t26_1-p1	4.3	0.0493446	0.0001123	Up-regulated
TGME49_225690-t26_1-p1	1.74	0.0655427	0.001518	Up-regulated
TGME49_227280-t26_1-p1	1.66	0.125279	0.01193	Up-regulated
TGME49_227280-t26_1-p1	2.53	0.0221393	2.09e-05	Up-regulated
TGME49_227280-t26_1-p1	1.78	0.0572924	0.0009288	Up-regulated
TGME49_227620-t26_1-p1	2.33	0.0422698	0.0001711	Up-regulated
TGME49_227620-t26_1-p1	1.93	0.0484671	0.0004262	Up-regulated
TGME49_227800-t26_1-p1	1.63	0.15078	0.02138	Up-regulated
TGME49_227800-t26_1-p1	2.72	0.0738454	0.0006636	Up-regulated
TGME49_228120-t26_1-p1	2.05	0.0275944	6.63e-05	Up-regulated
TGME49_228150-t26_1-p1	2.38	0.0794371	0.001069	Up-regulated
TGME49_228150-t26_1-p1	1.51	0.063001	0.002641	Up-regulated
TGME49_228200-t26_1-p1	2.4	0.0824432	0.001169	Up-regulated
TGME49_229000-t26_1-p1	2.26	0.0975572	0.002186	Up-regulated
TGME49_229310-t26_1-p1	1.59	0.117399	0.01216	Up-regulated
TGME49_229650-t26_1-p1	1.61	0.0703507	0.002589	Up-regulated
TGME49_229930-t26_1-p1	1.74	0.0289622	0.000135	Up-regulated
TGME49_230580-t26_1-p1	1.69	0.00663522	1.83e-06	Up-regulated
TGME49_230590-t26_1-p1	2.58	0.048232	0.0002067	Up-regulated
TGME49_230690-t26_1-p1	1.95	0.0673535	0.001097	Up-regulated
TGME49_230690-t26_1-p1	1.87	0.0804808	0.00212	Up-regulated
TGME49_231630-t26_1-p1	1.65	0.017368	3.66e-05	Up-regulated
TGME49_231630-t26_1-p1	1.93	0.144754	0.01037	Up-regulated
TGME49_231640-t26_1-p1	1.6	0.0719429	0.002871	Up-regulated
TGME49_232030-t26_1-p1	1.78	0.0878455	0.003259	Up-regulated
TGME49_232030-t26_1-p1	1.86	0.0194978	3.17e-05	Up-regulated
TGME49_232030-t26_1-p1	1.69	0.171929	0.02574	Up-regulated
TGME49_232030-t26_1-p1	1.52	0.142435	0.02547	Up-regulated
TGME49_232060-t26_1-p1	2.05	0.105847	0.003573	Up-regulated
TGME49_232440-t26_1-p1	1.93	0.0863417	0.002369	Up-regulated
TGME49_232440-t26_1-p1	1.53	0.0404557	0.0006723	Up-regulated
TGME49_233220-t26_1-p1	1.56	0.0466043	0.000917	Up-regulated
TGME49_234280-t26_1-p1	4.35	0.127633	0.00187	Up-regulated
TGME49_235490-t26_1-p1	1.8	0.0483998	0.0005438	Up-regulated
TGME49_236040-t26_1-p1	1.99	0.0657329	0.0009662	Up-regulated
TGME49_236970-t26_1-p1	1.54	0.0442025	0.0008408	Up-regulated
TGME49_236970-t26_1-p1	1.95	0.0837754	0.002091	Up-regulated
TGME49_240250-t26_1-p1	2.72	0.0321625	5.59e-05	Up-regulated
TGME49_240860-t26_1-p1	1.66	0.0785446	0.003123	Up-regulated
TGME49_240980-t26_1-p1	2.48	0.0831106	0.001118	Up-regulated
TGME49_240980-t26_1-p1	1.71	0.140716	0.01449	Up-regulated
TGME49_240980-t26_1-p1	1.71	0.0104254	6.72e-06	Up-regulated
TGME49_241880-t26_1-p1	1.57	0.109027	0.01035	Up-regulated
TGME49_243290-t26_1-p1	3.32	0.160497	0.004844	Up-regulated
TGME49_243460-t26_1-p1	2.32	0.166223	0.009632	Up-regulated
TGME49_244110-t26_1-p1	1.79	0.1346	0.01092	Up-regulated
TGME49_244280-t26_1-p1	2.22	0.0327933	8.97e-05	Up-regulated
TGME49_244280-t26_1-p1	1.57	0.0318471	0.0002844	Up-regulated
TGME49_244280-t26_1-p1	2.67	0.073	0.000665	Up-regulated
TGME49_244320-t26_1-p1	3.45	0.105668	0.001362	Up-regulated
TGME49_246080-t26_1-p1	1.76	0.0742347	0.002069	Up-regulated
TGME49_246080-t26_1-p1	4.51	0.0847102	0.0005392	Up-regulated
TGME49_246940-t26_1-p1	1.55	0.0780063	0.004333	Up-regulated
TGME49_247450-t26_1-p1	1.93	0.156859	0.01297	Up-regulated
TGME49_247450-t26_1-p1	1.58	0.101463	0.008205	Up-regulated
TGME49_247450-t26_1-p1	2.09	0.0563129	0.0005287	Up-regulated
TGME49_247460-t26_1-p1	1.94	0.00728976	1.45e-06	Up-regulated
TGME49_247600-t26_1-p1	2.28	0.0940885	0.001937	Up-regulated
TGME49_248700-t26_1-p1	1.69	0.0301717	0.0001699	Up-regulated
TGME49_248700-t26_1-p1	1.83	0.0290517	0.0001117	Up-regulated
TGME49_248700-t26_1-p1	1.52	0.115323	0.01453	Up-regulated
TGME49_248700-t26_1-p1	3.18	0.0450246	0.0001197	Up-regulated
TGME49_248740-t26_1-p1	1.66	0.0266891	0.0001269	Up-regulated
TGME49_249030-t26_1-p1	1.65	0.0366537	0.0003354	Up-regulated
TGME49_249180-t26_1-p1	1.72	0.0579435	0.001112	Up-regulated
TGME49_249260-t26_1-p1	1.65	0.0355766	0.0003137	Up-regulated
TGME49_249390-t26_1-p1	1.82	0.0414938	0.0003264	Up-regulated
TGME49_250820-t26_1-p1	1.7	0.0505916	0.0007686	Up-regulated
TGME49_251630-t26_1-p1	1.63	0.170054	0.02901	Up-regulated
TGME49_251690-t26_1-p1	1.87	0.0618949	0.0009867	Up-regulated
TGME49_251810-t26_1-p1	1.71	0.0562438	0.001031	Up-regulated
TGME49_251810-t26_1-p1	1.77	0.0462022	0.000505	Up-regulated
TGME49_252430-t26_1-p1	1.84	0.0173231	2.3e-05	Up-regulated
TGME49_253640-t26_1-p1	1.77	0.104734	0.005565	Up-regulated
TGME49_253750-t26_1-p1	1.62	0.0493381	0.0008982	Up-regulated
TGME49_253750-t26_1-p1	2.02	0.0848403	0.00196	Up-regulated
TGME49_253750-t26_1-p1	1.57	0.101711	0.008588	Up-regulated
TGME49_253820-t26_1-p1	2.15	0.0579155	0.0005333	Up-regulated
TGME49_253820-t26_1-p1	2.37	0.214619	0.01855	Up-regulated
TGME49_254420-t26_1-p1	2.9	0.0551863	0.000252	Up-regulated
TGME49_254690-t26_1-p1	1.75	0.0161624	2.26e-05	Up-regulated
TGME49_255160-t26_1-p1	1.88	0.078914	0.001956	Up-regulated
TGME49_256060-t26_1-p1	2.68	0.0876044	0.001133	Up-regulated
TGME49_256760-t26_1-p1	1.81	0.0659521	0.001323	Up-regulated
TGME49_256980-t26_1-p1	2.07	0.0292964	7.71e-05	Up-regulated
TGME49_257380-t26_1-p1	1.51	0.101261	0.01051	Up-regulated
TGME49_257380-t26_1-p1	1.95	0.103712	0.003883	Up-regulated
TGME49_257380-t26_1-p1	1.99	0.101647	0.003432	Up-regulated
TGME49_257380-t26_1-p1	1.73	0.0733854	0.002178	Up-regulated
TGME49_257430-t26_1-p1	2.03	0.0546076	0.0005197	Up-regulated
TGME49_257510-t26_1-p1	1.65	0.063134	0.001706	Up-regulated
TGME49_257680-t26_1-p1	1.95	0.0181309	2.18e-05	Up-regulated
TGME49_257990-t26_1-p1	2.68	0.0646826	0.0004603	Up-regulated
TGME49_258540-t26_1-p1	2.06	0.0644195	0.0008224	Up-regulated
TGME49_258540-t26_1-p1	1.91	0.0615768	0.0008948	Up-regulated
TGME49_258540-t26_1-p1	1.8	0.0256812	8.22e-05	Up-regulated
TGME49_258870-t26_1-p1	3	0.151663	0.004714	Up-regulated
TGME49_259040-t26_1-p1	1.51	0.045417	0.0009988	Up-regulated
TGME49_259200-t26_1-p1	2.09	0.0910324	0.00219	Up-regulated
TGME49_259260-t26_1-p1	1.53	0.0628607	0.002438	Up-regulated
TGME49_259630-t26_1-p1	2.26	0.152091	0.007943	Up-regulated
TGME49_259630-t26_1-p1	2.28	0.158715	0.00874	Up-regulated
TGME49_260020-t26_1-p1	1.86	0.0822979	0.002314	Up-regulated
TGME49_260310-t26_1-p1	1.73	0.032953	0.000201	Up-regulated
TGME49_260600-t26_1-p1	1.54	0.0706281	0.003275	Up-regulated
TGME49_261440-t26_1-p1	2.1	0.118235	0.004599	Up-regulated
TGME49_261440-t26_1-p1	1.7	0.117794	0.009035	Up-regulated
TGME49_261760-t26_1-p1	1.96	0.0260758	6.34e-05	Up-regulated
TGME49_262390-t26_1-p1	1.95	0.0916653	0.002722	Up-regulated
TGME49_262400-t26_1-p1	1.71	0.0610177	0.001306	Up-regulated
TGME49_262730-t26_1-p1	1.56	0.0410457	0.0006244	Up-regulated
TGME49_262935-t26_1-p1	3.42	0.064756	0.0003216	Up-regulated
TGME49_262990-t26_1-p1	1.62	0.119626	0.01175	Up-regulated
TGME49_263420-t26_1-p1	2.63	0.0623041	0.0004261	Up-regulated
TGME49_263810-t26_1-p1	2.67	0.0621885	0.0004128	Up-regulated
TGME49_263810-t26_1-p1	1.75	0.189868	0.02959	Up-regulated
TGME49_264610-t26_1-p1	1.95	0.065372	0.001004	Up-regulated
TGME49_265310-t26_1-p1	6.92	0.364266	0.0268	Up-regulated
TGME49_265310-t26_1-p1	6.06	0.22531	0.007664	Up-regulated
TGME49_265870-t26_1-p1	1.73	0.158514	0.01908	Up-regulated
TGME49_267100-t26_1-p1	1.64	0.0758443	0.002958	Up-regulated
TGME49_267710-t26_1-p1	2.25	0.0432959	0.0002002	Up-regulated
TGME49_268570-t26_1-p1	2.54	0.121861	0.003292	Up-regulated
TGME49_272600-t26_1-p1	2.78	0.147592	0.004885	Up-regulated
TGME49_273070-t26_1-p1	2.53	0.0871512	0.001244	Up-regulated
TGME49_273370-t26_1-p1	1.9	0.0249654	6.19e-05	Up-regulated
TGME49_273460-t26_1-p1	2.52	0.0677061	0.0005898	Up-regulated
TGME49_273870-t26_1-p1	2.19	0.0465664	0.0002646	Up-regulated
TGME49_273905-t26_1-p1	1.54	0.0798544	0.004802	Up-regulated
TGME49_275310-t26_1-p1	1.56	0.0336761	0.0003435	Up-regulated
TGME49_277760-t26_1-p1	1.51	0.102702	0.01072	Up-regulated
TGME49_277760-t26_1-p1	1.78	0.0837051	0.002861	Up-regulated
TGME49_278660-t26_1-p1	3.05	0.125967	0.002686	Up-regulated
TGME49_278850-t26_1-p1	1.57	0.115944	0.01249	Up-regulated
TGME49_279100-t26_1-p1	7.8	0.0218514	6.67e-06	Up-regulated
TGME49_279100-t26_1-p1	1.51	0.114992	0.01467	Up-regulated
TGME49_279100-t26_1-p1	2.21	0.159715	0.009601	Up-regulated
TGME49_280370-t26_1-p1	1.89	0.0573527	0.000756	Up-regulated
TGME49_280550-t26_1-p1	2.19	0.0552722	0.0004428	Up-regulated
TGME49_283550-t26_1-p1	1.68	0.0224538	7.28e-05	Up-regulated
TGME49_284050-t26_1-p1	1.67	0.0152665	2.34e-05	Up-regulated
TGME49_286440-t26_1-p1	1.63	0.0126865	1.52e-05	Up-regulated
TGME49_286580-t26_1-p1	1.6	0.0558799	0.001357	Up-regulated
TGME49_286580-t26_1-p1	2.29	0.0167538	1.12e-05	Up-regulated
TGME49_287980-t26_1-p1	1.74	0.0191952	3.88e-05	Up-regulated
TGME49_288030-t26_1-p1	1.64	0.0351808	0.0003107	Up-regulated
TGME49_288650-t26_1-p1	14.84	0.117547	0.0008339	Up-regulated
TGME49_288650-t26_1-p1	5.83	0.0249669	1.16e-05	Up-regulated
TGME49_288680-t26_1-p1	2.21	0.20381	0.01877	Up-regulated
TGME49_289350-t26_1-p1	1.61	0.0404919	0.0005112	Up-regulated
TGME49_289540-t26_1-p1	2.75	0.0677921	0.0005055	Up-regulated
TGME49_290160-t26_1-p1	3.19	0.0740501	0.0005262	Up-regulated
TGME49_290240-t26_1-p1	1.61	0.0544846	0.001221	Up-regulated
TGME49_291140-t26_1-p1	1.59	0.0269527	0.0001646	Up-regulated
TGME49_291330-t26_1-p1	1.72	0.059857	0.001219	Up-regulated
TGME49_291930-t26_1-p1	1.56	0.0863602	0.005521	Up-regulated
TGME49_291930-t26_1-p1	1.63	0.0137182	1.89e-05	Up-regulated
TGME49_291930-t26_1-p1	2.28	0.150223	0.007466	Up-regulated
TGME49_292120-t26_1-p1	2.81	0.0553329	0.0002662	Up-regulated
TGME49_292120-t26_1-p1	1.81	0.00816011	2.57e-06	Up-regulated
TGME49_292200-t26_1-p1	1.54	0.0116121	1.55e-05	Up-regulated
TGME49_292920-t26_1-p1	1.56	0.086305	0.005561	Up-regulated
TGME49_293360-t26_1-p1	7.09	0.156311	0.002459	Up-regulated
TGME49_293370-t26_1-p1	1.62	0.098829	0.006855	Up-regulated
TGME49_293470-t26_1-p1	1.86	0.0844103	0.002484	Up-regulated
TGME49_294440-t26_1-p1	2.12	0.0530499	0.0004255	Up-regulated
TGME49_294620-t26_1-p1	1.65	0.0883553	0.004573	Up-regulated
TGME49_294710-t26_1-p1	1.84	0.0651216	0.001209	Up-regulated
TGME49_294710-t26_1-p1	1.65	0.0305467	0.0001989	Up-regulated
TGME49_295360-t26_1-p1	8.05	0.288221	0.01337	Up-regulated
TGME49_295360-t26_1-p1	1.87	0.0342413	0.0001678	Up-regulated
TGME49_295850-t26_1-p1	1.56	0.060123	0.001947	Up-regulated
TGME49_297180-t26_1-p1	1.58	0.0993691	0.007729	Up-regulated
TGME49_297730-t26_1-p1	1.57	0.145223	0.02287	Up-regulated
TGME49_297745-t26_1-p1	2.24	0.0863836	0.001575	Up-regulated
TGME49_297830-t26_1-p1	3.83	0.10617	0.001229	Up-regulated
TGME49_298610-t26_1-p1	2.56	0.0347324	7.87e-05	Up-regulated
TGME49_301270-t26_1-p1	1.69	0.0557516	0.001069	Up-regulated
TGME49_301390-t26_1-p1	2.13	0.045738	0.0002707	Up-regulated
TGME49_301400-t26_1-p1	1.52	0.060643	0.002301	Up-regulated
TGME49_304650-t26_1-p1	1.99	0.0602068	0.0007416	Up-regulated
TGME49_304970-t26_1-p1	1.56	0.0858587	0.005523	Up-regulated
TGME49_306060-t26_1-p1	4.23	0.121136	0.001644	Up-regulated
TGME49_306400-t26_1-p1	1.82	0.0179379	2.65e-05	Up-regulated
TGME49_306400-t26_1-p1	1.52	0.0186081	6.78e-05	Up-regulated
TGME49_306660-t26_1-p1	1.64	0.102305	0.007057	Up-regulated
TGME49_306660-t26_1-p1	2.01	0.065365	0.0009196	Up-regulated
TGME49_308090-t26_1-p1	4.01	0.0346445	4.16e-05	Up-regulated
TGME49_308810-t26_1-p1	2.61	0.118397	0.002883	Up-regulated
TGME49_308810-t26_1-p1	2.09	0.140426	0.007661	Up-regulated
TGME49_308860-t26_1-p1	1.59	0.119882	0.01279	Up-regulated
TGME49_308870-t26_1-p1	2.14	0.0950971	0.002333	Up-regulated
TGME49_308870-t26_1-p1	1.72	0.0722663	0.002108	Up-regulated
TGME49_309200-t26_1-p1	1.8	0.0267148	9.15e-05	Up-regulated
TGME49_310060-t26_1-p1	4.43	0.0120115	1.59e-06	Up-regulated
TGME49_310670-t26_1-p1	2.03	0.115206	0.004707	Up-regulated
TGME49_310670-t26_1-p1	2.03	0.122382	0.005581	Up-regulated
TGME49_310670-t26_1-p1	2.37	0.157099	0.007801	Up-regulated
TGME49_310670-t26_1-p1	2.23	0.0381429	0.0001401	Up-regulated
TGME49_311230-t26_1-p1	2.03	0.106515	0.003715	Up-regulated
TGME49_312100-t26_1-p1	2.2	0.00810605	1.38e-06	Up-regulated
TGME49_312230-t26_1-p1	1.92	0.110591	0.00492	Up-regulated
TGME49_312530-t26_1-p1	2.81	0.0642948	0.0004183	Up-regulated
TGME49_312580-t26_1-p1	1.6	0.0173019	4.14e-05	Up-regulated
TGME49_312622-t26_1-p1	1.52	0.109111	0.01248	Up-regulated
TGME49_313060-t26_1-p1	1.72	0.0299292	0.0001542	Up-regulated
TGME49_313270-t26_1-p1	1.78	0.0487824	0.0005801	Up-regulated
TGME49_313270-t26_1-p1	1.52	0.0625865	0.0025	Up-regulated
TGME49_313670-t26_1-p1	1.84	0.0993384	0.004154	Up-regulated
TGME49_313670-t26_1-p1	1.69	0.0326786	0.0002157	Up-regulated
TGME49_313820-t26_1-p1	2.84	0.17111	0.00721	Up-regulated
TGME49_313820-t26_1-p1	1.84	0.0492141	0.0005248	Up-regulated
TGME49_313820-t26_1-p1	2.24	0.0906247	0.001813	Up-regulated
TGME49_315140-t26_1-p1	1.82	0.0701783	0.001565	Up-regulated
TGME49_315270-t26_1-p1	2.63	0.232843	0.01917	Up-regulated
TGME49_315270-t26_1-p1	1.97	0.10684	0.004101	Up-regulated
TGME49_315270-t26_1-p1	1.57	0.0569459	0.001578	Up-regulated
TGME49_315270-t26_1-p1	6.89	0.194814	0.004727	Up-regulated
TGME49_315750-t26_1-p1	1.85	0.0940709	0.003453	Up-regulated
TGME49_315750-t26_1-p1	2.99	0.17425	0.007032	Up-regulated
TGME49_315750-t26_1-p1	1.59	0.0962951	0.00691	Up-regulated
TGME49_316340-t26_1-p1	3.63	0.099969	0.001089	Up-regulated
TGME49_316340-t26_1-p1	2.09	0.0740644	0.001182	Up-regulated
TGME49_316600-t26_1-p1	1.61	0.0419178	0.000562	Up-regulated
TGME49_319530-t26_1-p1	1.55	0.0598175	0.001981	Up-regulated
TGME49_319530-t26_1-p1	1.57	0.0569459	0.001579	Up-regulated
TGME49_319530-t26_1-p1	1.71	0.0130764	1.32e-05	Up-regulated
TGME49_319530-t26_1-p1	1.73	0.161378	0.02024	Up-regulated
TGME49_319530-t26_1-p1	1.71	0.115907	0.008482	Up-regulated
TGME49_319530-t26_1-p1	1.7	0.079733	0.002964	Up-regulated
TGME49_319560-t26_1-p1	2.51	0.0509275	0.0002561	Up-regulated
TGME49_319560-t26_1-p1	1.61	0.0175679	4.2e-05	Up-regulated
TGME49_320100-t26_1-p1	1.68	0.034708	0.0002648	Up-regulated
TGME49_320430-t26_1-p1	3.27	0.0281126	2.82e-05	Up-regulated
TGME49_321620-t26_1-p1	5.16	0.0475802	8.69e-05	Up-regulated
TGME49_321620-t26_1-p1	1.56	0.0836631	0.005128	Up-regulated
TGME49_321680-t26_1-p1	1.64	0.0152905	2.6e-05	Up-regulated
TGME49_202070-t26_1-p1	0.58	0.0561232	0.0002017	Down-regulated
TGME49_202460-t26_1-p1	0.48	0.0526316	4.57e-05	Down-regulated
TGME49_202540-t26_1-p1	0.51	0.0784314	0.0002287	Down-regulated
TGME49_203310-t26_1-p1	0.57	0.146857	0.003089	Down-regulated
TGME49_205680-t26_1-p1	0.53	0.00952381	5.03e-07	Down-regulated
TGME49_205680-t26_1-p1	0.64	0.0552427	0.0003968	Down-regulated
TGME49_208370-t26_1-p1	0.53	0.0212959	5.55e-06	Down-regulated
TGME49_211630-t26_1-p1	0.6	0.125277	0.002702	Down-regulated
TGME49_214090-t26_1-p1	0.61	0.0356389	7.14e-05	Down-regulated
TGME49_214260-t26_1-p1	0.44	0.035935	9.57e-06	Down-regulated
TGME49_214270-t26_1-p1	0.58	0.0879141	0.0007455	Down-regulated
TGME49_214940-t26_1-p1	0.44	0.122091	0.0003823	Down-regulated
TGME49_219820-t26_1-p1	0.51	0.154975	0.001628	Down-regulated
TGME49_227620-t26_1-p1	0.66	0.0271537	5.96e-05	Down-regulated
TGME49_228120-t26_1-p1	0.65	0.0108786	3.5e-06	Down-regulated
TGME49_229640-t26_1-p1	0.65	0.0624981	0.000613	Down-regulated
TGME49_230580-t26_1-p1	0.49	0.0303389	1.03e-05	Down-regulated
TGME49_230940-t26_1-p1	0.58	0.0468275	0.0001073	Down-regulated
TGME49_231630-t26_1-p1	0.65	0.0624981	0.0006133	Down-regulated
TGME49_232080-t26_1-p1	0.59	0.025641	2.01e-05	Down-regulated
TGME49_232090-t26_1-p1	0.35	0.0434783	5.12e-06	Down-regulated
TGME49_233160-t26_1-p1	0.56	0.0599959	0.0001817	Down-regulated
TGME49_236660-t26_1-p1	0.62	0.0817063	0.0009261	Down-regulated
TGME49_238880-t26_1-p1	0.63	0.0404684	0.0001384	Down-regulated
TGME49_239800-t26_1-p1	0.62	0.0721312	0.0006821	Down-regulated
TGME49_240700-t26_1-p1	0.27	0.0309965	6.11e-07	Down-regulated
TGME49_244840-t26_1-p1	0.47	0.121001	0.0005325	Down-regulated
TGME49_246080-t26_1-p1	0.66	0.100527	0.002921	Down-regulated
TGME49_246170-t26_1-p1	0.57	0.17282	0.004661	Down-regulated
TGME49_246940-t26_1-p1	0.26	0.0271964	3.7e-07	Down-regulated
TGME49_246940-t26_1-p1	0.66	0.0508711	0.0003902	Down-regulated
TGME49_246940-t26_1-p1	0.66	0.0441739	0.0002651	Down-regulated
TGME49_246940-t26_1-p1	0.66	0.178399	0.01587	Down-regulated
TGME49_248610-t26_1-p1	0.62	0.0570247	0.0003392	Down-regulated
TGME49_250330-t26_1-p1	0.48	0.0970478	0.0002853	Down-regulated
TGME49_250700-t26_1-p1	0.53	0.118583	0.000994	Down-regulated
TGME49_250820-t26_1-p1	0.2	0.106066	7.95e-06	Down-regulated
TGME49_253820-t26_1-p1	0.6	0.11607	0.002164	Down-regulated
TGME49_254720-t26_1-p1	0.59	0.102399	0.001323	Down-regulated
TGME49_254940-t26_1-p1	0.65	0.02795	5.57e-05	Down-regulated
TGME49_257530-t26_1-p1	0.61	0.161779	0.006572	Down-regulated
TGME49_258970-t26_1-p1	0.65	0.0624981	0.0006125	Down-regulated
TGME49_263360-t26_1-p1	0.66	0.0755688	0.001261	Down-regulated
TGME49_263530-t26_1-p1	0.65	0.02795	5.57e-05	Down-regulated
TGME49_265370-t26_1-p1	0.66	0.0126107	5.97e-06	Down-regulated
TGME49_265370-t26_1-p1	0.39	0.0460737	1.05e-05	Down-regulated
TGME49_268990-t26_1-p1	0.32	0.0706235	1.62e-05	Down-regulated
TGME49_269980-t26_1-p1	0.5	0.0701721	0.0001411	Down-regulated
TGME49_269980-t26_1-p1	0.5	0.0261113	7.27e-06	Down-regulated
TGME49_270550-t26_1-p1	0.64	0.0393701	0.000136	Down-regulated
TGME49_271820-t26_1-p1	0.3	0.0333333	1.25e-06	Down-regulated
TGME49_273560-t26_1-p1	0.54	0.072993	0.00025	Down-regulated
TGME49_273760-t26_1-p1	0.5	0.141774	0.001112	Down-regulated
TGME49_275440-t26_1-p1	0.37	0.0589133	1.7e-05	Down-regulated
TGME49_275440-t26_1-p1	0.48	0.0822132	0.0001731	Down-regulated
TGME49_286580-t26_1-p1	0.63	0.0483042	0.0002266	Down-regulated
TGME49_286580-t26_1-p1	0.44	0.0433963	1.72e-05	Down-regulated
TGME49_286580-t26_1-p1	0.52	0.12009	0.0008626	Down-regulated
TGME49_291930-t26_1-p1	0.51	0.103683	0.0005098	Down-regulated
TGME49_291950-t26_1-p1	0.38	0.048074	1.02e-05	Down-regulated
TGME49_294630-t26_1-p1	0.43	0.0300356	5.13e-06	Down-regulated
TGME49_304680-t26_1-p1	0.65	0.115766	0.003869	Down-regulated
TGME49_305230-t26_1-p1	0.58	0.027261	2.27e-05	Down-regulated
TGME49_306540-t26_1-p1	0.3	0.0471405	3.53e-06	Down-regulated
TGME49_309590-t26_1-p1	0.18	0.153862	1.47e-05	Down-regulated
TGME49_310750-t26_1-p1	0.58	0.00869565	7.02e-07	Down-regulated
TGME49_320690-t26_1-p1	0.59	0.0903692	0.0008884	Down-regulated
TGME49_321520-t26_1-p1	0.56	0.14273	0.002304	Down-regulated
