# Supplementary material for: iTRAQ-Based Global Phosphoproteomics Reveals Novel Molecular Differences Between Toxoplasma gondii Strains of Different Genotypes
Source: Front Cell Infect Microbiol. 2019 Aug 23;9:307. doi: 10.3389/fcimb.2019.00307 (PMC6716450; doi:10.3389/fcimb.2019.00307)
Supplement: Table S2 — List of phosphoproteins up/down-regulated in PRU strain when comparing PRU/PYS strains (|log1.5-fold change| > 1 and p-value < 0.05). [file Table_2.XLSX]

## Sheet: Table S2
Protein ID	Mean_Ratio_PRU vs PYS	CV_PRU vs PYS	P value	Up- or Down- regulated
TGME49_200320-t26_1-p1	1.7	0.0941987	0.004808	Up-regulated
TGME49_201680-t26_1-p1	2.46	0.0186923	1.32e-05	Up-regulated
TGME49_202540-t26_1-p1	1.76	0.0780087	0.002409	Up-regulated
TGME49_202770-t26_1-p1	1.71	0.00293255	1.49e-07	Up-regulated
TGME49_202770-t26_1-p1	2.97	0.112079	0.001982	Up-regulated
TGME49_203390-t26_1-p1	1.69	0.0106358	7.41e-06	Up-regulated
TGME49_204310-t26_1-p1	1.58	0.0151179	3e-05	Up-regulated
TGME49_205130-t26_1-p1	1.63	0.177331	0.03255	Up-regulated
TGME49_205360-t26_1-p1	1.54	0.0768712	0.00426	Up-regulated
TGME49_205380-t26_1-p1	1.61	0.0399238	0.0004934	Up-regulated
TGME49_206670-t26_1-p1	1.54	0.0331105	0.0003531	Up-regulated
TGME49_208370-t26_1-p1	3.05	0.00592044	2.92e-07	Up-regulated
TGME49_209850-t26_1-p1	1.59	0.132312	0.01677	Up-regulated
TGME49_209850-t26_1-p1	1.53	0.0780218	0.004565	Up-regulated
TGME49_211040-t26_1-p1	1.86	0.0289525	0.0001038	Up-regulated
TGME49_211040-t26_1-p1	2.35	0.0366056	0.0001092	Up-regulated
TGME49_214090-t26_1-p1	1.87	0.0436114	0.0003439	Up-regulated
TGME49_217910-t26_1-p1	1.96	0.121649	0.006048	Up-regulated
TGME49_219170-t26_1-p1	1.61	0.0112322	1.12e-05	Up-regulated
TGME49_219820-t26_1-p1	1.63	0.12354	0.01232	Up-regulated
TGME49_226250-t26_1-p1	2.15	0.0762138	0.001199	Up-regulated
TGME49_226950-t26_1-p1	1.75	0.0689468	0.001733	Up-regulated
TGME49_227050-t26_1-p1	2.36	0.0904065	0.001587	Up-regulated
TGME49_227280-t26_1-p1	2.88	0.136877	0.00371	Up-regulated
TGME49_227280-t26_1-p1	2.99	0.0135046	3.55e-06	Up-regulated
TGME49_227280-t26_1-p1	2.77	0.0143116	4.76e-06	Up-regulated
TGME49_227800-t26_1-p1	1.75	0.0335378	0.0002045	Up-regulated
TGME49_229640-t26_1-p1	2.21	0.0672198	0.000769	Up-regulated
TGME49_230940-t26_1-p1	2.1	0.0453461	0.0002749	Up-regulated
TGME49_231000-t26_1-p1	1.53	0.0656855	0.002775	Up-regulated
TGME49_232090-t26_1-p1	2.93	0.00854701	9.29e-07	Up-regulated
TGME49_232120-t26_1-p1	1.51	0.0647191	0.002889	Up-regulated
TGME49_232600-t26_1-p1	1.52	0.0567851	0.001877	Up-regulated
TGME49_232660-t26_1-p1	1.62	0.126038	0.0133	Up-regulated
TGME49_232660-t26_1-p1	1.54	0.0256774	0.0001637	Up-regulated
TGME49_235340-t26_1-p1	2.1	0.0819961	0.001582	Up-regulated
TGME49_235340-t26_1-p1	1.58	0.0544279	0.001336	Up-regulated
TGME49_235380-t26_1-p1	1.72	0.118511	0.008778	Up-regulated
TGME49_235380-t26_1-p1	1.83	0.0614602	0.001033	Up-regulated
TGME49_235470-t26_1-p1	1.9	0.0714899	0.001421	Up-regulated
TGME49_235470-t26_1-p1	1.52	0.0662811	0.002955	Up-regulated
TGME49_236040-t26_1-p1	1.52	0.104856	0.01106	Up-regulated
TGME49_236530-t26_1-p1	1.56	0.0681569	0.002806	Up-regulated
TGME49_237260-t26_1-p1	1.68	0.0235408	8.28e-05	Up-regulated
TGME49_238040-t26_1-p1	1.96	0.0434423	0.0002936	Up-regulated
TGME49_240700-t26_1-p1	2.58	0.0300992	5.04e-05	Up-regulated
TGME49_244470-t26_1-p1	1.79	0.0540986	0.0007751	Up-regulated
TGME49_246080-t26_1-p1	3.67	0.113611	0.00157	Up-regulated
TGME49_246940-t26_1-p1	1.87	0.0717792	0.001521	Up-regulated
TGME49_247450-t26_1-p1	1.67	0.0639153	0.001689	Up-regulated
TGME49_248740-t26_1-p1	1.55	0.0799949	0.004661	Up-regulated
TGME49_250330-t26_1-p1	1.67	0.0276041	0.0001381	Up-regulated
TGME49_250820-t26_1-p1	1.96	0.0242011	5.11e-05	Up-regulated
TGME49_250830-t26_1-p1	1.65	0.0685143	0.00214	Up-regulated
TGME49_252430-t26_1-p1	2.37	0.0141822	6.31e-06	Up-regulated
TGME49_254870-t26_1-p1	1.52	0.0471469	0.001096	Up-regulated
TGME49_256760-t26_1-p1	1.52	0.0302331	0.0002874	Up-regulated
TGME49_256760-t26_1-p1	1.78	0.0508473	0.0006556	Up-regulated
TGME49_256980-t26_1-p1	1.65	0.140051	0.01652	Up-regulated
TGME49_257070-t26_1-p1	1.56	0.0629708	0.002211	Up-regulated
TGME49_257530-t26_1-p1	1.57	0.0828025	0.004739	Up-regulated
TGME49_257530-t26_1-p1	2.39	0.232534	0.02274	Up-regulated
TGME49_257990-t26_1-p1	1.81	0.0309705	0.0001415	Up-regulated
TGME49_258970-t26_1-p1	1.53	0.0846246	0.005718	Up-regulated
TGME49_260020-t26_1-p1	2.65	0.0527383	0.0002551	Up-regulated
TGME49_260540-t26_1-p1	1.53	0.0853089	0.006014	Up-regulated
TGME49_261440-t26_1-p1	1.96	0.11657	0.005373	Up-regulated
TGME49_263360-t26_1-p1	1.53	0.0528568	0.001482	Up-regulated
TGME49_263530-t26_1-p1	1.77	0.0217596	5.35e-05	Up-regulated
TGME49_263530-t26_1-p1	2.35	0.0343935	9.08e-05	Up-regulated
TGME49_264610-t26_1-p1	1.54	0.0999489	0.008868	Up-regulated
TGME49_265370-t26_1-p1	2.19	0.0448483	0.0002358	Up-regulated
TGME49_267300-t26_1-p1	2.15	0.0149257	9.28e-06	Up-regulated
TGME49_268960-t26_1-p1	1.63	0.0921267	0.005374	Up-regulated
TGME49_269290-t26_1-p1	1.64	0.0624482	0.00171	Up-regulated
TGME49_269980-t26_1-p1	6.96	0.043473	5.54e-05	Up-regulated
TGME49_269980-t26_1-p1	1.93	0.166571	0.01524	Up-regulated
TGME49_270550-t26_1-p1	2.19	0.0482724	0.0002964	Up-regulated
TGME49_270865-t26_1-p1	3.76	0.00662001	3.1e-07	Up-regulated
TGME49_271820-t26_1-p1	1.85	0.0311819	0.0001323	Up-regulated
TGME49_272540-t26_1-p1	5.88	0.193068	0.005017	Up-regulated
TGME49_272640-t26_1-p1	1.81	0.101798	0.004701	Up-regulated
TGME49_273070-t26_1-p1	1.66	0.156684	0.02182	Up-regulated
TGME49_273760-t26_1-p1	1.72	0.0103649	6.37e-06	Up-regulated
TGME49_276170-t26_1-p1	1.96	0.0615037	0.0008218	Up-regulated
TGME49_278530-t26_1-p1	1.8	0.0224575	5.52e-05	Up-regulated
TGME49_286140-t26_1-p1	1.51	0.0916447	0.007779	Up-regulated
TGME49_286580-t26_1-p1	1.7	0.0419412	0.0004451	Up-regulated
TGME49_286580-t26_1-p1	2.56	0.0368515	9.34e-05	Up-regulated
TGME49_286580-t26_1-p1	3.21	0.0335333	4.89e-05	Up-regulated
TGME49_286590-t26_1-p1	1.93	0.162062	0.0143	Up-regulated
TGME49_289330-t26_1-p1	2.02	0.109853	0.004146	Up-regulated
TGME49_289690-t26_1-p1	1.75	0.0345031	0.0002225	Up-regulated
TGME49_289880-t26_1-p1	1.81	0.0747922	0.001937	Up-regulated
TGME49_292920-t26_1-p1	1.95	0.0604702	0.0008002	Up-regulated
TGME49_292920-t26_1-p1	5.02	0.0995916	0.0008014	Up-regulated
TGME49_295850-t26_1-p1	1.59	0.0513527	0.001116	Up-regulated
TGME49_297745-t26_1-p1	1.51	0.0434442	0.0009015	Up-regulated
TGME49_301410-t26_1-p1	1.61	0.0800744	0.003826	Up-regulated
TGME49_304520-t26_1-p1	1.72	0.132485	0.01212	Up-regulated
TGME49_304760-t26_1-p1	1.79	0.207182	0.03436	Up-regulated
TGME49_305860-t26_1-p1	1.58	0.0920635	0.006316	Up-regulated
TGME49_306660-t26_1-p1	1.78	0.0366197	0.000248	Up-regulated
TGME49_306660-t26_1-p1	1.93	0.12446	0.006764	Up-regulated
TGME49_308860-t26_1-p1	2.09	0.020659	2.63e-05	Up-regulated
TGME49_308860-t26_1-p1	1.63	0.0719675	0.002651	Up-regulated
TGME49_309190-t26_1-p1	3.23	0.0983795	0.0012	Up-regulated
TGME49_309590-t26_1-p1	4.37	0.072184	0.0003443	Up-regulated
TGME49_311480-t26_1-p1	1.96	0.0307969	0.000106	Up-regulated
TGME49_312580-t26_1-p1	1.93	0.0492909	0.0004482	Up-regulated
TGME49_315750-t26_1-p1	1.86	0.131748	0.008938	Up-regulated
TGME49_321500-t26_1-p1	1.58	0.108542	0.01008	Up-regulated
TGME49_201400-t26_1-p1	0.58	0.0640634	0.0002832	Down-regulated
TGME49_203310-t26_1-p1	0.55	0.0692343	0.0002553	Down-regulated
TGME49_203310-t26_1-p1	0.66	0.103688	0.00341	Down-regulated
TGME49_203310-t26_1-p1	0.66	0.109296	0.00361	Down-regulated
TGME49_203310-t26_1-p1	0.54	0.0568482	0.0001185	Down-regulated
TGME49_203370-t26_1-p1	0.65	0.0326357	9.41e-05	Down-regulated
TGME49_204310-t26_1-p1	0.62	0.0882621	0.001279	Down-regulated
TGME49_205150-t26_1-p1	0.52	0.0720886	0.0002072	Down-regulated
TGME49_205320-t26_1-p1	0.58	0.0711722	0.0004118	Down-regulated
TGME49_205500-t26_1-p1	0.65	0.100295	0.002636	Down-regulated
TGME49_205558-t26_1-p1	0.58	0.0742957	0.0004269	Down-regulated
TGME49_206450-t26_1-p1	0.56	0.048515	9.4e-05	Down-regulated
TGME49_206510-t26_1-p1	0.62	0.0918441	0.001436	Down-regulated
TGME49_207960-t26_1-p1	0.64	0.0855146	0.001501	Down-regulated
TGME49_208070-t26_1-p1	0.53	0.0410439	4.1e-05	Down-regulated
TGME49_208400-t26_1-p1	0.59	0.0698831	0.000426	Down-regulated
TGME49_208970-t26_1-p1	0.6	0.0137619	3.8e-06	Down-regulated
TGME49_208970-t26_1-p1	0.65	0.0550108	0.0004315	Down-regulated
TGME49_208970-t26_1-p1	0.66	0.0546296	0.0004992	Down-regulated
TGME49_208970-t26_1-p1	0.58	0.00869565	7.02e-07	Down-regulated
TGME49_209600-t26_1-p1	0.55	0.0385695	4.44e-05	Down-regulated
TGME49_209850-t26_1-p1	0.65	0.0496366	0.0003074	Down-regulated
TGME49_209850-t26_1-p1	0.65	0.0392232	0.0001634	Down-regulated
TGME49_209850-t26_1-p1	0.63	0.134104	0.004467	Down-regulated
TGME49_209850-t26_1-p1	0.62	0.0494534	0.0002071	Down-regulated
TGME49_209890-t26_1-p1	0.66	0.0555734	0.0004933	Down-regulated
TGME49_212880-t26_1-p1	0.06	0.682349	3.99e-05	Down-regulated
TGME49_214090-t26_1-p1	0.61	0.0184799	9.59e-06	Down-regulated
TGME49_214210-t26_1-p1	0.62	0.0541663	0.0002821	Down-regulated
TGME49_214210-t26_1-p1	0.55	0.0749656	0.000324	Down-regulated
TGME49_214210-t26_1-p1	0.62	0.00701235	6.22e-07	Down-regulated
TGME49_214270-t26_1-p1	0.56	0.0282346	1.96e-05	Down-regulated
TGME49_214270-t26_1-p1	0.65	0.115641	0.003989	Down-regulated
TGME49_214270-t26_1-p1	0.66	0.0546296	0.0005009	Down-regulated
TGME49_214270-t26_1-p1	0.57	0.0511487	0.0001317	Down-regulated
TGME49_214940-t26_1-p1	0.56	0.0324824	2.83e-05	Down-regulated
TGME49_214960-t26_1-p1	0.62	0.0470238	0.0001897	Down-regulated
TGME49_214970-t26_1-p1	0.56	0.171154	0.004278	Down-regulated
TGME49_215260-t26_1-p1	0.64	0.0645258	0.0006531	Down-regulated
TGME49_215300-t26_1-p1	0.6	0.0137619	3.84e-06	Down-regulated
TGME49_217220-t26_1-p1	0.65	0.0543928	0.0004323	Down-regulated
TGME49_218780-t26_1-p1	0.5	0.146029	0.001217	Down-regulated
TGME49_219630-t26_1-p1	0.55	0.0205144	6.35e-06	Down-regulated
TGME49_219630-t26_1-p1	0.43	0.0782403	8.45e-05	Down-regulated
TGME49_219630-t26_1-p1	0.6	0.112187	0.00202	Down-regulated
TGME49_220900-t26_1-p1	0.53	0.046713	6.37e-05	Down-regulated
TGME49_220900-t26_1-p1	0.34	0.0521272	8.53e-06	Down-regulated
TGME49_220900-t26_1-p1	0.53	0.00813169	3.34e-07	Down-regulated
TGME49_220910-t26_1-p1	0.65	0.0928279	0.002165	Down-regulated
TGME49_222050-t26_1-p1	0.57	0.0554786	0.0001682	Down-regulated
TGME49_222192-t26_1-p1	0.66	0.0224946	3.44e-05	Down-regulated
TGME49_223840-t26_1-p1	0.61	0.275964	0.0263	Down-regulated
TGME49_224260-t26_1-p1	0.62	0.0897106	0.001256	Down-regulated
TGME49_224260-t26_1-p1	0.6	0.141991	0.004012	Down-regulated
TGME49_226800-t26_1-p1	0.57	0.089309	0.0006717	Down-regulated
TGME49_227620-t26_1-p1	0.51	0.0408228	3.07e-05	Down-regulated
TGME49_229310-t26_1-p1	0.64	0.0528205	0.0003264	Down-regulated
TGME49_229360-t26_1-p1	0.65	0.131111	0.005908	Down-regulated
TGME49_229650-t26_1-p1	0.58	0.054522	0.0001805	Down-regulated
TGME49_229940-t26_1-p1	0.65	0.0496366	0.0003094	Down-regulated
TGME49_230580-t26_1-p1	0.57	0.0335421	3.84e-05	Down-regulated
TGME49_230580-t26_1-p1	0.62	0.0411211	0.0001272	Down-regulated
TGME49_230860-t26_1-p1	0.62	0.0360656	8.63e-05	Down-regulated
TGME49_230940-t26_1-p1	0.6	0.134887	0.003355	Down-regulated
TGME49_230940-t26_1-p1	0.66	0.0970141	0.002636	Down-regulated
TGME49_231640-t26_1-p1	0.58	0.0528936	0.0001549	Down-regulated
TGME49_231790-t26_1-p1	0.63	0.0455997	0.0001909	Down-regulated
TGME49_232050-t26_1-p1	0.52	0.0217094	5.18e-06	Down-regulated
TGME49_232060-t26_1-p1	0.58	0.109505	0.001473	Down-regulated
TGME49_232340-t26_1-p1	0.63	0.0807695	0.001048	Down-regulated
TGME49_232340-t26_1-p1	0.64	0.107182	0.00273	Down-regulated
TGME49_232340-t26_1-p1	0.53	0.095179	0.0005344	Down-regulated
TGME49_232800-t26_1-p1	0.66	0.0214275	3.03e-05	Down-regulated
TGME49_233190-t26_1-p1	0.65	0.0167008	1.3e-05	Down-regulated
TGME49_233220-t26_1-p1	0.59	0.0326857	4.29e-05	Down-regulated
TGME49_235020-t26_1-p1	0.58	0.167931	0.005124	Down-regulated
TGME49_235490-t26_1-p1	0.65	0.02795	5.51e-05	Down-regulated
TGME49_236840-t26_1-p1	0.57	0.186652	0.006163	Down-regulated
TGME49_236970-t26_1-p1	0.6	0.0420168	9.97e-05	Down-regulated
TGME49_238880-t26_1-p1	0.61	0.0136487	4.06e-06	Down-regulated
TGME49_238880-t26_1-p1	0.52	0.0485437	5.79e-05	Down-regulated
TGME49_243290-t26_1-p1	0.56	0.173447	0.004437	Down-regulated
TGME49_244280-t26_1-p1	0.57	0.0197882	7.27e-06	Down-regulated
TGME49_244280-t26_1-p1	0.49	0.0322681	1.26e-05	Down-regulated
TGME49_244280-t26_1-p1	0.55	0.025713	1.31e-05	Down-regulated
TGME49_244280-t26_1-p1	0.56	0.095219	0.0007652	Down-regulated
TGME49_244280-t26_1-p1	0.58	0.0524864	0.0001563	Down-regulated
TGME49_244280-t26_1-p1	0.57	0.209379	0.008551	Down-regulated
TGME49_247450-t26_1-p1	0.66	0.0862875	0.001868	Down-regulated
TGME49_247460-t26_1-p1	0.58	0.0194441	7.65e-06	Down-regulated
TGME49_247470-t26_1-p1	0.64	0.0596487	0.0005171	Down-regulated
TGME49_248290-t26_1-p1	0.65	0.0486504	0.0003096	Down-regulated
TGME49_248420-t26_1-p1	0.64	0.00787402	1.11e-06	Down-regulated
TGME49_248700-t26_1-p1	0.58	0.143312	0.00324	Down-regulated
TGME49_248700-t26_1-p1	0.32	0.14149	0.0001249	Down-regulated
TGME49_248700-t26_1-p1	0.56	0.105448	0.0009466	Down-regulated
TGME49_248700-t26_1-p1	0.6	0.0538078	0.0002082	Down-regulated
TGME49_248700-t26_1-p1	0.44	0.0662608	5.98e-05	Down-regulated
TGME49_249180-t26_1-p1	0.58	0.074158	0.0004513	Down-regulated
TGME49_250700-t26_1-p1	0.54	0.0585607	0.0001373	Down-regulated
TGME49_251690-t26_1-p1	0.62	0.169992	0.008038	Down-regulated
TGME49_252340-t26_1-p1	0.63	0.0977012	0.001951	Down-regulated
TGME49_253750-t26_1-p1	0.57	0.0562429	0.0001689	Down-regulated
TGME49_253750-t26_1-p1	0.55	0.0871555	0.0005228	Down-regulated
TGME49_253750-t26_1-p1	0.53	0.0750852	0.0002486	Down-regulated
TGME49_254690-t26_1-p1	0.66	0.0703782	0.0009902	Down-regulated
TGME49_257430-t26_1-p1	0.63	0.0533031	0.0003048	Down-regulated
TGME49_257510-t26_1-p1	0.55	0.0558052	0.0001265	Down-regulated
TGME49_258170-t26_1-p1	0.54	0.0598423	0.0001377	Down-regulated
TGME49_258870-t26_1-p1	0.65	0.186846	0.01548	Down-regulated
TGME49_259040-t26_1-p1	0.63	0.0462774	0.0002063	Down-regulated
TGME49_259640-t26_1-p1	0.66	0.0950913	0.002653	Down-regulated
TGME49_262935-t26_1-p1	0.59	0.0862687	0.0007736	Down-regulated
TGME49_262990-t26_1-p1	0.64	0.0795025	0.001133	Down-regulated
TGME49_264190-t26_1-p1	0.54	0.072993	0.00025	Down-regulated
TGME49_264610-t26_1-p1	0.63	0.0486621	0.0002253	Down-regulated
TGME49_264610-t26_1-p1	0.6	0.199037	0.009624	Down-regulated
TGME49_265310-t26_1-p1	0.57	0.181581	0.005372	Down-regulated
TGME49_265870-t26_1-p1	0.58	0.0873902	0.0006911	Down-regulated
TGME49_265870-t26_1-p1	0.56	0.137517	0.002069	Down-regulated
TGME49_267400-t26_1-p1	0.59	0.139368	0.003366	Down-regulated
TGME49_268570-t26_1-p1	0.64	0.119508	0.003862	Down-regulated
TGME49_268960-t26_1-p1	0.46	0.471077	0.02354	Down-regulated
TGME49_269180-t26_1-p1	0.65	0.112633	0.003571	Down-regulated
TGME49_269180-t26_1-p1	0.63	0.0412115	0.0001414	Down-regulated
TGME49_271360-t26_1-p1	0.54	0.0798505	0.0003255	Down-regulated
TGME49_271740-t26_1-p1	0.62	0.115296	0.002631	Down-regulated
TGME49_271990-t26_1-p1	0.65	0.131111	0.005908	Down-regulated
TGME49_273460-t26_1-p1	0.31	0.15114	0.0001234	Down-regulated
TGME49_273460-t26_1-p1	0.58	0.10178	0.001085	Down-regulated
TGME49_273460-t26_1-p1	0.64	0.0956832	0.002023	Down-regulated
TGME49_273460-t26_1-p1	0.62	0.0636264	0.000485	Down-regulated
TGME49_273460-t26_1-p1	0.54	0.087841	0.0004606	Down-regulated
TGME49_273870-t26_1-p1	0.53	0.0609821	0.0001297	Down-regulated
TGME49_275310-t26_1-p1	0.6	0.0596143	0.0002915	Down-regulated
TGME49_275430-t26_1-p1	0.41	0.0898779	9.7e-05	Down-regulated
TGME49_275740-t26_1-p1	0.66	0.152234	0.009609	Down-regulated
TGME49_278050-t26_1-p1	0.64	0.0441942	0.0002051	Down-regulated
TGME49_279100-t26_1-p1	0.64	0.121249	0.004158	Down-regulated
TGME49_286450-t26_1-p1	0.57	0.1471	0.002924	Down-regulated
TGME49_288030-t26_1-p1	0.5	0.145602	0.001279	Down-regulated
TGME49_288680-t26_1-p1	0.6	0.0372678	7.4e-05	Down-regulated
TGME49_289950-t26_1-p1	0.63	0.0977012	0.001952	Down-regulated
TGME49_289950-t26_1-p1	0.66	0.0962819	0.00275	Down-regulated
TGME49_290240-t26_1-p1	0.64	0.0354492	0.0001097	Down-regulated
TGME49_290640-t26_1-p1	0.63	0.0737564	0.0007759	Down-regulated
TGME49_291930-t26_1-p1	0.58	0.0877625	0.0007206	Down-regulated
TGME49_291930-t26_1-p1	0.63	0.147729	0.00591	Down-regulated
TGME49_291930-t26_1-p1	0.64	0.0961806	0.002113	Down-regulated
TGME49_291950-t26_1-p1	0.62	0.0852128	0.001083	Down-regulated
TGME49_292020-t26_1-p1	0.42	0.0858465	0.0001016	Down-regulated
TGME49_293630-t26_1-p1	0.59	0.0769231	0.0005345	Down-regulated
TGME49_294710-t26_1-p1	0.62	0.0322581	6.19e-05	Down-regulated
TGME49_295420-t26_1-p1	0.56	0.0882167	0.0005748	Down-regulated
TGME49_295630-t26_1-p1	0.54	0.0261891	1.24e-05	Down-regulated
TGME49_297180-t26_1-p1	0.6	0.0983588	0.00125	Down-regulated
TGME49_297730-t26_1-p1	0.48	0.0607391	7.46e-05	Down-regulated
TGME49_297730-t26_1-p1	0.57	0.151963	0.003412	Down-regulated
TGME49_298610-t26_1-p1	0.57	0.106715	0.001175	Down-regulated
TGME49_301400-t26_1-p1	0.65	0.0392232	0.0001625	Down-regulated
TGME49_305230-t26_1-p1	0.57	0.0442478	8.03e-05	Down-regulated
TGME49_306660-t26_1-p1	0.63	0.0455997	0.0001911	Down-regulated
TGME49_306930-t26_1-p1	0.53	0.252156	0.008396	Down-regulated
TGME49_308810-t26_1-p1	0.56	0.0827908	0.0005049	Down-regulated
TGME49_308810-t26_1-p1	0.51	0.147189	0.001401	Down-regulated
TGME49_308870-t26_1-p1	0.6	0.0424918	0.0001098	Down-regulated
TGME49_309200-t26_1-p1	0.63	0.0660682	0.0005752	Down-regulated
TGME49_309210-t26_1-p1	0.66	0.0751821	0.001207	Down-regulated
TGME49_309210-t26_1-p1	0.59	0.0440174	0.0001042	Down-regulated
TGME49_310330-t26_1-p1	0.62	0.0365881	9.32e-05	Down-regulated
TGME49_313270-t26_1-p1	0.58	0.091115	0.0008055	Down-regulated
TGME49_313670-t26_1-p1	0.65	0.093581	0.002153	Down-regulated
TGME49_313820-t26_1-p1	0.6	0.0298805	3.71e-05	Down-regulated
TGME49_313830-t26_1-p1	0.65	0.0729756	0.001036	Down-regulated
TGME49_314100-t26_1-p1	0.56	0.0604343	0.0001811	Down-regulated
TGME49_315080-t26_1-p1	0.6	0.0563715	0.0002399	Down-regulated
TGME49_315270-t26_1-p1	0.65	0.0496366	0.0003094	Down-regulated
TGME49_316650-t26_1-p1	0.59	0.0436459	0.0001078	Down-regulated
TGME49_318140-t26_1-p1	0.62	0.0721312	0.0006821	Down-regulated
TGME49_318440-t26_1-p1	0.58	0.0988989	0.001092	Down-regulated
TGME49_318710-t26_1-p1	0.66	0.0909091	0.002251	Down-regulated
TGME49_319530-t26_1-p1	0.59	0.0911822	0.0009704	Down-regulated
TGME49_319530-t26_1-p1	0.64	0.118214	0.003856	Down-regulated
TGME49_319530-t26_1-p1	0.6	0.154978	0.005163	Down-regulated
TGME49_320100-t26_1-p1	0.64	0.0528205	0.0003264	Down-regulated
TGME49_320260-t26_1-p1	0.66	0.123725	0.005678	Down-regulated
