# Supplementary material for: iTRAQ-Based Global Phosphoproteomics Reveals Novel Molecular Differences Between Toxoplasma gondii Strains of Different Genotypes
Source: Front Cell Infect Microbiol. 2019 Aug 23;9:307. doi: 10.3389/fcimb.2019.00307 (PMC6716450; doi:10.3389/fcimb.2019.00307)
Supplement: Table S3 — List of phosphoproteins up/down-regulated in PYS strain when comparing PYS/RH strains (|log1.5-fold change| > 1 and p-value < 0.05). [file Table_3.XLSX]

## Sheet: Table S3
Protein ID	Mean_Ratio_PYS vs RH	CV_PYS vs RH	P value	Up- or Down- regulated
TGME49_202070-t26_1-p1	1.79	0.0493298	0.0005815	Up-regulated
TGME49_202460-t26_1-p1	1.64	0.03709	0.0003601	Up-regulated
TGME49_203310-t26_1-p1	1.51	0.0119786	1.92e-05	Up-regulated
TGME49_203310-t26_1-p1	2.4	0.106397	0.002481	Up-regulated
TGME49_203380-t26_1-p1	1.59	0.00684286	2.64e-06	Up-regulated
TGME49_203870-t26_1-p1	1.64	0.115335	0.009968	Up-regulated
TGME49_205320-t26_1-p1	1.74	0.0394222	0.0003321	Up-regulated
TGME49_205500-t26_1-p1	1.55	0.103427	0.009531	Up-regulated
TGME49_205558-t26_1-p1	1.68	0.0281611	0.0001439	Up-regulated
TGME49_205680-t26_1-p1	1.71	0.0610177	0.001305	Up-regulated
TGME49_206450-t26_1-p1	1.63	0.0233613	9.32e-05	Up-regulated
TGME49_206670-t26_1-p1	1.87	0.0504491	0.0005334	Up-regulated
TGME49_207800-t26_1-p1	1.67	0.0341841	0.000259	Up-regulated
TGME49_207960-t26_1-p1	1.68	0.045527	0.0005942	Up-regulated
TGME49_208070-t26_1-p1	2.24	0.135959	0.005858	Up-regulated
TGME49_209850-t26_1-p1	1.78	0.130087	0.009976	Up-regulated
TGME49_209850-t26_1-p1	1.57	0.0663461	0.002489	Up-regulated
TGME49_209850-t26_1-p1	1.87	0.13727	0.009818	Up-regulated
TGME49_209850-t26_1-p1	1.62	0.0571709	0.001397	Up-regulated
TGME49_211630-t26_1-p1	1.95	0.12765	0.007021	Up-regulated
TGME49_212880-t26_1-p1	1.59	0.0644025	0.002126	Up-regulated
TGME49_212880-t26_1-p1	47.11	0.173088	0.002262	Up-regulated
TGME49_212880-t26_1-p1	1.8	0.171218	0.02063	Up-regulated
TGME49_214080-t26_1-p1	1.55	0.0228099	0.0001122	Up-regulated
TGME49_214090-t26_1-p1	1.83	0.0796578	0.002218	Up-regulated
TGME49_214210-t26_1-p1	2.04	0.0438421	0.0002666	Up-regulated
TGME49_214210-t26_1-p1	1.64	0.00504813	9e-07	Up-regulated
TGME49_214260-t26_1-p1	2.06	0.0179813	1.82e-05	Up-regulated
TGME49_214270-t26_1-p1	1.57	0.123117	0.01474	Up-regulated
TGME49_214320-t26_1-p1	1.58	0.00952381	7.49e-06	Up-regulated
TGME49_214940-t26_1-p1	4.11	0.119828	0.001636	Up-regulated
TGME49_215260-t26_1-p1	1.51	0.0353161	0.0004883	Up-regulated
TGME49_216430-t26_1-p1	1.71	0.0228235	7.05e-05	Up-regulated
TGME49_216670-t26_1-p1	1.88	0.0306837	0.0001193	Up-regulated
TGME49_218780-t26_1-p1	1.56	0.0938003	0.007107	Up-regulated
TGME49_219300-t26_1-p1	1.53	0.0394806	0.000629	Up-regulated
TGME49_219710-t26_1-p1	1.77	0.0343659	0.0002079	Up-regulated
TGME49_220270-t26_1-p1	1.88	0.0209415	3.78e-05	Up-regulated
TGME49_220270-t26_1-p1	1.88	0.0208273	3.76e-05	Up-regulated
TGME49_220270-t26_1-p1	1.77	0.0361758	0.0002424	Up-regulated
TGME49_220900-t26_1-p1	2.36	0.0593376	0.0004584	Up-regulated
TGME49_220900-t26_1-p1	3.21	0.078822	0.0006275	Up-regulated
TGME49_224350-t26_1-p1	1.64	0.0282732	0.0001601	Up-regulated
TGME49_226800-t26_1-p1	2.42	0.101003	0.002086	Up-regulated
TGME49_228120-t26_1-p1	2.27	0.0701736	0.0008237	Up-regulated
TGME49_229000-t26_1-p1	1.83	0.0914018	0.003343	Up-regulated
TGME49_229470-t26_1-p1	1.66	0.0545505	0.001073	Up-regulated
TGME49_230580-t26_1-p1	3.59	0.0426557	8.73e-05	Up-regulated
TGME49_230860-t26_1-p1	1.64	0.0186017	4.66e-05	Up-regulated
TGME49_230940-t26_1-p1	1.56	0.12769	0.01681	Up-regulated
TGME49_230940-t26_1-p1	1.67	0.0552911	0.001099	Up-regulated
TGME49_231790-t26_1-p1	1.58	0.0477867	0.0009103	Up-regulated
TGME49_232050-t26_1-p1	2.3	0.0374014	0.0001225	Up-regulated
TGME49_232080-t26_1-p1	1.9	0.00951333	3.47e-06	Up-regulated
TGME49_232340-t26_1-p1	2.25	0.0456334	0.0002337	Up-regulated
TGME49_232340-t26_1-p1	1.54	0.0750601	0.00401	Up-regulated
TGME49_233160-t26_1-p1	2.15	0.0198588	2.18e-05	Up-regulated
TGME49_233190-t26_1-p1	1.64	0.058007	0.001359	Up-regulated
TGME49_233190-t26_1-p1	1.59	0.0272309	0.0001677	Up-regulated
TGME49_238050-t26_1-p1	1.82	0.0497549	0.0005628	Up-regulated
TGME49_238880-t26_1-p1	3.09	0.023842	1.86e-05	Up-regulated
TGME49_239250-t26_1-p1	1.51	0.0252178	0.0001759	Up-regulated
TGME49_239250-t26_1-p1	1.54	0.0631241	0.00238	Up-regulated
TGME49_239410-t26_1-p1	1.52	0.0448893	0.0009564	Up-regulated
TGME49_240700-t26_1-p1	1.73	0.0390144	0.00033	Up-regulated
TGME49_240980-t26_1-p1	1.69	0.176458	0.02803	Up-regulated
TGME49_244210-t26_1-p1	1.65	0.0863656	0.004196	Up-regulated
TGME49_244840-t26_1-p1	1.62	0.0399171	0.0004789	Up-regulated
TGME49_244840-t26_1-p1	2.13	0.0520632	0.0003976	Up-regulated
TGME49_246170-t26_1-p1	1.98	0.149652	0.01056	Up-regulated
TGME49_246940-t26_1-p1	1.83	0.0989029	0.004182	Up-regulated
TGME49_246940-t26_1-p1	2.99	0.0250907	2.27e-05	Up-regulated
TGME49_246940-t26_1-p1	1.51	0.013245	2.55e-05	Up-regulated
TGME49_246940-t26_1-p1	1.83	0.0738211	0.001774	Up-regulated
TGME49_246940-t26_1-p1	1.87	0.0433123	0.0003424	Up-regulated
TGME49_247250-t26_1-p1	1.87	0.0190224	2.87e-05	Up-regulated
TGME49_247730-t26_1-p1	1.75	0.0385692	0.0003043	Up-regulated
TGME49_248700-t26_1-p1	1.8	0.0381099	0.0002638	Up-regulated
TGME49_248700-t26_1-p1	1.69	0.0450637	0.0005617	Up-regulated
TGME49_248700-t26_1-p1	1.98	0.0633411	0.0008691	Up-regulated
TGME49_248700-t26_1-p1	2.89	0.0296276	3.94e-05	Up-regulated
TGME49_248700-t26_1-p1	1.77	0.0583044	0.001001	Up-regulated
TGME49_248700-t26_1-p1	1.71	0.102714	0.00598	Up-regulated
TGME49_248700-t26_1-p1	1.75	0.0109574	7.03e-06	Up-regulated
TGME49_248700-t26_1-p1	2.34	0.0421975	0.0001687	Up-regulated
TGME49_248700-t26_1-p1	1.6	0.0677435	0.002446	Up-regulated
TGME49_248740-t26_1-p1	1.73	0.032953	0.0002003	Up-regulated
TGME49_248830-t26_1-p1	1.74	0.035464	0.0002427	Up-regulated
TGME49_249610-t26_1-p1	1.97	0.118511	0.005549	Up-regulated
TGME49_250330-t26_1-p1	1.65	0.0635221	0.001713	Up-regulated
TGME49_250700-t26_1-p1	3.57	0.107195	0.001365	Up-regulated
TGME49_250820-t26_1-p1	5.47	0.0691684	0.0002552	Up-regulated
TGME49_250820-t26_1-p1	1.55	0.0382087	0.0005178	Up-regulated
TGME49_252340-t26_1-p1	1.57	0.0899646	0.006015	Up-regulated
TGME49_253440-t26_1-p1	1.77	0.0484908	0.0005849	Up-regulated
TGME49_253820-t26_1-p1	1.52	0.110381	0.01265	Up-regulated
TGME49_254370-t26_1-p1	1.52	0.0886329	0.006823	Up-regulated
TGME49_254940-t26_1-p1	1.67	0.047528	0.0006897	Up-regulated
TGME49_255240-t26_1-p1	1.69	0.0750131	0.002513	Up-regulated
TGME49_255410-t26_1-p1	1.54	0.0279296	0.0002127	Up-regulated
TGME49_256760-t26_1-p1	1.51	0.0743622	0.004359	Up-regulated
TGME49_258030-t26_1-p1	2.02	0.131064	0.006888	Up-regulated
TGME49_258170-t26_1-p1	1.78	0.0520826	0.0006977	Up-regulated
TGME49_260020-t26_1-p1	1.51	0.00981108	1.06e-05	Up-regulated
TGME49_264190-t26_1-p1	1.54	0.0477226	0.001038	Up-regulated
TGME49_264610-t26_1-p1	1.94	0.0208327	3.4e-05	Up-regulated
TGME49_264610-t26_1-p1	1.97	0.111988	0.004733	Up-regulated
TGME49_265070-t26_1-p1	1.79	0.0970595	0.004241	Up-regulated
TGME49_265870-t26_1-p1	1.53	0.0379973	0.0005563	Up-regulated
TGME49_267400-t26_1-p1	1.69	0.133455	0.01304	Up-regulated
TGME49_268990-t26_1-p1	4.45	0.0707954	0.0003199	Up-regulated
TGME49_269990-t26_1-p1	1.66	0.0315417	0.000213	Up-regulated
TGME49_270840-t26_1-p1	1.57	0.0625697	0.002096	Up-regulated
TGME49_271360-t26_1-p1	2.24	0.163739	0.009977	Up-regulated
TGME49_271820-t26_1-p1	1.99	0.0318161	0.0001099	Up-regulated
TGME49_271990-t26_1-p1	2.3	0.0957016	0.001992	Up-regulated
TGME49_273460-t26_1-p1	2.36	0.0384549	0.0001256	Up-regulated
TGME49_273460-t26_1-p1	1.57	0.0641273	0.002233	Up-regulated
TGME49_273460-t26_1-p1	1.74	0.0537406	0.0008441	Up-regulated
TGME49_273460-t26_1-p1	1.62	0.0743679	0.00302	Up-regulated
TGME49_273560-t26_1-p1	1.88	0.0696585	0.001361	Up-regulated
TGME49_273760-t26_1-p1	2.38	0.222706	0.02029	Up-regulated
TGME49_273760-t26_1-p1	1.72	0.0145773	1.81e-05	Up-regulated
TGME49_275430-t26_1-p1	2.64	0.0323695	6e-05	Up-regulated
TGME49_275440-t26_1-p1	4.66	0.0436495	7.25e-05	Up-regulated
TGME49_275440-t26_1-p1	2.38	0.171692	0.01	Up-regulated
TGME49_275740-t26_1-p1	1.88	0.0414925	0.0002938	Up-regulated
TGME49_278050-t26_1-p1	1.68	0.034708	0.0002648	Up-regulated
TGME49_278830-t26_1-p1	1.52	0.0356985	0.0004852	Up-regulated
TGME49_278900-t26_1-p1	1.67	0.0320243	0.0002124	Up-regulated
TGME49_278900-t26_1-p1	1.97	0.070928	0.001247	Up-regulated
TGME49_279100-t26_1-p1	1.74	0.118296	0.00844	Up-regulated
TGME49_280480-t26_1-p1	1.56	0.162248	0.03109	Up-regulated
TGME49_280560-t26_1-p1	1.63	0.0186242	4.76e-05	Up-regulated
TGME49_286450-t26_1-p1	1.83	0.0182525	2.74e-05	Up-regulated
TGME49_286690-t26_1-p1	1.65	0.0730113	0.002612	Up-regulated
TGME49_288030-t26_1-p1	1.93	0.0447628	0.0003391	Up-regulated
TGME49_288380-t26_1-p1	1.55	0.0255945	0.0001596	Up-regulated
TGME49_288680-t26_1-p1	1.84	0.0164957	2.01e-05	Up-regulated
TGME49_289880-t26_1-p1	1.69	0.0940251	0.004872	Up-regulated
TGME49_289950-t26_1-p1	2.02	0.0577156	0.000629	Up-regulated
TGME49_291930-t26_1-p1	3.21	0.124502	0.002419	Up-regulated
TGME49_291950-t26_1-p1	4.38	0.0798692	0.0004642	Up-regulated
TGME49_292020-t26_1-p1	3.3	0.0574746	0.0002363	Up-regulated
TGME49_294630-t26_1-p1	1.94	0.0260916	6.57e-05	Up-regulated
TGME49_294940-t26_1-p1	1.54	0.0961827	0.00809	Up-regulated
TGME49_295420-t26_1-p1	1.72	0.0514984	0.000771	Up-regulated
TGME49_295630-t26_1-p1	1.6	0.0377479	0.0004343	Up-regulated
TGME49_297730-t26_1-p1	2.12	0.0917443	0.002138	Up-regulated
TGME49_298610-t26_1-p1	1.61	0.019794	5.98e-05	Up-regulated
TGME49_304680-t26_1-p1	1.61	0.0503286	0.0009883	Up-regulated
TGME49_305230-t26_1-p1	3.04	0.0369821	7.08e-05	Up-regulated
TGME49_305910-t26_1-p1	1.51	0.0679699	0.00327	Up-regulated
TGME49_306020-t26_1-p1	1.73	0.038996	0.0003355	Up-regulated
TGME49_306400-t26_1-p1	1.68	0.0180691	3.8e-05	Up-regulated
TGME49_306540-t26_1-p1	4.25	0.0184364	5.95e-06	Up-regulated
TGME49_306590-t26_1-p1	1.66	0.0260809	0.0001198	Up-regulated
TGME49_306930-t26_1-p1	2.19	0.25166	0.03335	Up-regulated
TGME49_309040-t26_1-p1	1.51	0.0468283	0.001104	Up-regulated
TGME49_309140-t26_1-p1	1.91	0.129923	0.007925	Up-regulated
TGME49_309210-t26_1-p1	1.78	0.13443	0.01094	Up-regulated
TGME49_309210-t26_1-p1	1.68	0.0936291	0.004968	Up-regulated
TGME49_309560-t26_1-p1	1.89	0.0319406	0.0001327	Up-regulated
TGME49_310750-t26_1-p1	1.68	0.109058	0.007674	Up-regulated
TGME49_312230-t26_1-p1	1.98	0.0581357	0.0006761	Up-regulated
TGME49_313270-t26_1-p1	1.79	0.040671	0.000329	Up-regulated
TGME49_313270-t26_1-p1	1.54	0.089027	0.006553	Up-regulated
TGME49_313830-t26_1-p1	1.56	0.0809572	0.004582	Up-regulated
TGME49_315080-t26_1-p1	1.97	0.0394831	0.0002171	Up-regulated
TGME49_318440-t26_1-p1	1.6	0.0594572	0.001643	Up-regulated
TGME49_319530-t26_1-p1	1.73	0.0306447	0.0001604	Up-regulated
TGME49_320260-t26_1-p1	1.87	0.0721775	0.001547	Up-regulated
TGME49_321450-t26_1-p1	1.74	0.102486	0.005549	Up-regulated
TGME49_321520-t26_1-p1	1.57	0.117033	0.01252	Up-regulated
TGME49_201400-t26_1-p1	0.28	0.0252538	4.02e-07	Down-regulated
TGME49_201400-t26_1-p1	0.65	0.157156	0.008991	Down-regulated
TGME49_201400-t26_1-p1	0.57	0.0538298	0.0001445	Down-regulated
TGME49_201680-t26_1-p1	0.48	0.0515538	4.72e-05	Down-regulated
TGME49_202200-t26_1-p1	0.5	0.0569429	8.03e-05	Down-regulated
TGME49_202200-t26_1-p1	0.22	0.0583837	1.97e-06	Down-regulated
TGME49_202770-t26_1-p1	0.42	0.119959	0.000284	Down-regulated
TGME49_203310-t26_1-p1	0.37	0.133777	0.0002048	Down-regulated
TGME49_203310-t26_1-p1	0.52	0.0217094	5.15e-06	Down-regulated
TGME49_205010-t26_1-p1	0.48	0.160789	0.001391	Down-regulated
TGME49_205130-t26_1-p1	0.66	0.0893489	0.002006	Down-regulated
TGME49_205320-t26_1-p1	0.18	0.0638877	1.06e-06	Down-regulated
TGME49_205360-t26_1-p1	0.61	0.0366569	7.93e-05	Down-regulated
TGME49_205380-t26_1-p1	0.52	0.0217094	5.18e-06	Down-regulated
TGME49_205470-t26_1-p1	0.5	0.0665626	0.0001285	Down-regulated
TGME49_205540-t26_1-p1	0.42	0.0376462	8.62e-06	Down-regulated
TGME49_205680-t26_1-p1	0.51	0.0808933	0.000259	Down-regulated
TGME49_206540-t26_1-p1	0.21	0.0390191	4.99e-07	Down-regulated
TGME49_206670-t26_1-p1	0.66	0.0292059	7.47e-05	Down-regulated
TGME49_207370-t26_1-p1	0.56	0.0320243	2.77e-05	Down-regulated
TGME49_208020-t26_1-p1	0.29	0.0879141	1.97e-05	Down-regulated
TGME49_208370-t26_1-p1	0.63	0.0207018	1.78e-05	Down-regulated
TGME49_208370-t26_1-p1	0.24	0.034192	5.49e-07	Down-regulated
TGME49_208450-t26_1-p1	0.26	0.0315869	6.02e-07	Down-regulated
TGME49_209600-t26_1-p1	0.07	0.450921	1.86e-05	Down-regulated
TGME49_209850-t26_1-p1	0.4	0.0930733	9.77e-05	Down-regulated
TGME49_209850-t26_1-p1	0.56	0.307503	0.02203	Down-regulated
TGME49_209890-t26_1-p1	0.62	0.080464	0.0009101	Down-regulated
TGME49_211040-t26_1-p1	0.55	0.028748	1.83e-05	Down-regulated
TGME49_211040-t26_1-p1	0.57	0.0124054	1.89e-06	Down-regulated
TGME49_211710-t26_1-p1	0.48	0.10623	0.0003961	Down-regulated
TGME49_212090-t26_1-p1	0.58	0.0121915	2e-06	Down-regulated
TGME49_212210-t26_1-p1	0.26	0.060813	4.15e-06	Down-regulated
TGME49_212210-t26_1-p1	0.61	0.0477947	0.000176	Down-regulated
TGME49_212220-t26_1-p1	0.59	0.062973	0.0003042	Down-regulated
TGME49_212220-t26_1-p1	0.52	0.0350054	2.19e-05	Down-regulated
TGME49_212820-t26_1-p1	0.56	0.045527	8.24e-05	Down-regulated
TGME49_214080-t26_1-p1	0.46	0.0935035	0.0002134	Down-regulated
TGME49_214320-t26_1-p1	0.51	0.0392157	2.87e-05	Down-regulated
TGME49_216430-t26_1-p1	0.47	0.0377853	1.65e-05	Down-regulated
TGME49_216970-t26_1-p1	0.55	0.0783854	0.0003484	Down-regulated
TGME49_217680-t26_1-p1	0.39	0.0615445	2.5e-05	Down-regulated
TGME49_217910-t26_1-p1	0.33	0.0634324	1.21e-05	Down-regulated
TGME49_218520-t26_1-p1	0.55	0.070536	0.0002771	Down-regulated
TGME49_219170-t26_1-p1	0.39	0.040542	7.43e-06	Down-regulated
TGME49_219170-t26_1-p1	0.61	0.0620021	0.0003717	Down-regulated
TGME49_219590-t26_1-p1	0.58	0.0502668	0.0001407	Down-regulated
TGME49_219690-t26_1-p1	0.65	0.113136	0.003513	Down-regulated
TGME49_219690-t26_1-p1	0.66	0.0755688	0.001267	Down-regulated
TGME49_220270-t26_1-p1	0.66	0.0126107	6.1e-06	Down-regulated
TGME49_220500-t26_1-p1	0.62	0.0456198	0.0001732	Down-regulated
TGME49_221470-t26_1-p1	0.44	0.0494872	2.42e-05	Down-regulated
TGME49_221670-t26_1-p1	0.53	0.0675252	0.0001805	Down-regulated
TGME49_221870-t26_1-p1	0.62	0.045966	0.0001842	Down-regulated
TGME49_223390-t26_1-p1	0.56	0.101641	0.0009288	Down-regulated
TGME49_225200-t26_1-p1	0.53	0	3.32e-13	Down-regulated
TGME49_225310-t26_1-p1	0.5	0.0565685	7.65e-05	Down-regulated
TGME49_225310-t26_1-p1	0.47	0.218336	0.002866	Down-regulated
TGME49_225310-t26_1-p1	0.51	0.0652638	0.0001361	Down-regulated
TGME49_225690-t26_1-p1	0.47	0.0150448	1.01e-06	Down-regulated
TGME49_225850-t26_1-p1	0.58	0.0657927	0.0003255	Down-regulated
TGME49_226250-t26_1-p1	0.57	0.0620269	0.0002336	Down-regulated
TGME49_227050-t26_1-p1	0.56	0.0320243	2.8e-05	Down-regulated
TGME49_227280-t26_1-p1	0.26	0.0196078	1.3e-07	Down-regulated
TGME49_227280-t26_1-p1	0.15	0.0344828	8.62e-08	Down-regulated
TGME49_227280-t26_1-p1	0.22	0.0718699	3.56e-06	Down-regulated
TGME49_227620-t26_1-p1	0.53	0.0338456	2.3e-05	Down-regulated
TGME49_227800-t26_1-p1	0.52	0.124765	0.0009954	Down-regulated
TGME49_227800-t26_1-p1	0.48	0.0453416	3.01e-05	Down-regulated
TGME49_228120-t26_1-p1	0.46	0.0800012	0.0001255	Down-regulated
TGME49_228150-t26_1-p1	0.44	0.0160706	8.67e-07	Down-regulated
TGME49_228150-t26_1-p1	0.57	0.0620269	0.0002346	Down-regulated
TGME49_228200-t26_1-p1	0.32	0.112187	6.01e-05	Down-regulated
TGME49_229000-t26_1-p1	0.45	0.0405118	1.46e-05	Down-regulated
TGME49_229180-t26_1-p1	0.6	0.102061	0.001437	Down-regulated
TGME49_229790-t26_1-p1	0.62	0.0208681	1.72e-05	Down-regulated
TGME49_229930-t26_1-p1	0.59	0.0519894	0.0001665	Down-regulated
TGME49_230340-t26_1-p1	0.59	0.0308167	3.48e-05	Down-regulated
TGME49_230580-t26_1-p1	0.61	0.0371854	8.56e-05	Down-regulated
TGME49_230590-t26_1-p1	0.43	0.0367707	9.03e-06	Down-regulated
TGME49_231630-t26_1-p1	0.64	0.0283902	5.07e-05	Down-regulated
TGME49_232030-t26_1-p1	0.54	0.127801	0.001357	Down-regulated
TGME49_232440-t26_1-p1	0.46	0.0343726	1.07e-05	Down-regulated
TGME49_232600-t26_1-p1	0.65	0.0607011	0.0006203	Down-regulated
TGME49_232660-t26_1-p1	0.59	0.0352402	5.18e-05	Down-regulated
TGME49_234280-t26_1-p1	0.58	0.0306499	3.33e-05	Down-regulated
TGME49_235340-t26_1-p1	0.48	0.0566859	5.7e-05	Down-regulated
TGME49_235380-t26_1-p1	0.63	0.110318	0.002781	Down-regulated
TGME49_235380-t26_1-p1	0.45	0.0496904	2.85e-05	Down-regulated
TGME49_235470-t26_1-p1	0.43	0.107833	0.0002267	Down-regulated
TGME49_235470-t26_1-p1	0.58	0.100534	0.001111	Down-regulated
TGME49_236040-t26_1-p1	0.54	0.0503286	8.18e-05	Down-regulated
TGME49_236040-t26_1-p1	0.55	0.0463547	7.67e-05	Down-regulated
TGME49_236970-t26_1-p1	0.56	0.124361	0.001633	Down-regulated
TGME49_238040-t26_1-p1	0.65	0.02795	5.55e-05	Down-regulated
TGME49_240250-t26_1-p1	0.45	0.028708	5.64e-06	Down-regulated
TGME49_240980-t26_1-p1	0.53	0.048104	6.73e-05	Down-regulated
TGME49_241880-t26_1-p1	0.62	0.198793	0.01246	Down-regulated
TGME49_243290-t26_1-p1	0.55	0.0803088	0.0004094	Down-regulated
TGME49_243460-t26_1-p1	0.62	0.0494534	0.0002073	Down-regulated
TGME49_244110-t26_1-p1	0.55	0.0692343	0.0002547	Down-regulated
TGME49_244320-t26_1-p1	0.34	0.0664995	1.77e-05	Down-regulated
TGME49_244470-t26_1-p1	0.56	0.0764965	0.0003768	Down-regulated
TGME49_246080-t26_1-p1	0.48	0.079331	0.000166	Down-regulated
TGME49_246080-t26_1-p1	0.42	0.0858465	0.0001018	Down-regulated
TGME49_246080-t26_1-p1	0.64	0.0903361	0.001763	Down-regulated
TGME49_246080-t26_1-p1	0.16	0.0721312	9.92e-07	Down-regulated
TGME49_246940-t26_1-p1	0.38	0.0588439	2e-05	Down-regulated
TGME49_247450-t26_1-p1	0.63	0.264	0.02921	Down-regulated
TGME49_247450-t26_1-p1	0.41	0.0385644	8.11e-06	Down-regulated
TGME49_247450-t26_1-p1	0.6	0.0547142	0.0002255	Down-regulated
TGME49_247600-t26_1-p1	0.34	0.0968644	5.1e-05	Down-regulated
TGME49_248700-t26_1-p1	0.65	0.0273618	5.76e-05	Down-regulated
TGME49_248700-t26_1-p1	0.35	0.0728431	2.55e-05	Down-regulated
TGME49_248740-t26_1-p1	0.48	0.0441942	2.88e-05	Down-regulated
TGME49_249260-t26_1-p1	0.59	0.0308167	3.49e-05	Down-regulated
TGME49_250820-t26_1-p1	0.59	0.0594223	0.0002558	Down-regulated
TGME49_252430-t26_1-p1	0.25	0.0204082	1.21e-07	Down-regulated
TGME49_253640-t26_1-p1	0.53	0.04219	4.57e-05	Down-regulated
TGME49_253820-t26_1-p1	0.54	0.037037	3.49e-05	Down-regulated
TGME49_253820-t26_1-p1	0.46	0.177533	0.001347	Down-regulated
TGME49_254210-t26_1-p1	0.56	0.0324824	2.82e-05	Down-regulated
TGME49_254420-t26_1-p1	0.43	0.0999515	0.0001866	Down-regulated
TGME49_254570-t26_1-p1	0.64	0.204826	0.01817	Down-regulated
TGME49_256060-t26_1-p1	0.3	0.0378995	1.7e-06	Down-regulated
TGME49_256760-t26_1-p1	0.6	0.0138771	3.68e-06	Down-regulated
TGME49_256760-t26_1-p1	0.57	0.0496215	0.0001202	Down-regulated
TGME49_256980-t26_1-p1	0.47	0.0877257	0.0001987	Down-regulated
TGME49_257380-t26_1-p1	0.65	0.0615385	0.0006227	Down-regulated
TGME49_257380-t26_1-p1	0.65	0.107141	0.003197	Down-regulated
TGME49_257380-t26_1-p1	0.47	0.0638298	7.65e-05	Down-regulated
TGME49_257380-t26_1-p1	0.4	0.110198	0.0001622	Down-regulated
TGME49_257380-t26_1-p1	0.49	0.0645363	0.000101	Down-regulated
TGME49_257680-t26_1-p1	0.56	0.0952321	0.0007198	Down-regulated
TGME49_257990-t26_1-p1	0.57	0.0775032	0.000469	Down-regulated
TGME49_257990-t26_1-p1	0.34	0.0954503	5.21e-05	Down-regulated
TGME49_258540-t26_1-p1	0.58	0.0609575	0.0002517	Down-regulated
TGME49_258540-t26_1-p1	0.46	0.0706848	9.53e-05	Down-regulated
TGME49_258540-t26_1-p1	0.65	0.068526	0.0008299	Down-regulated
TGME49_258870-t26_1-p1	0.53	0.123004	0.001106	Down-regulated
TGME49_259630-t26_1-p1	0.63	0.148376	0.006157	Down-regulated
TGME49_260020-t26_1-p1	0.48	0.0766327	0.0001405	Down-regulated
TGME49_260310-t26_1-p1	0.56	0.0737028	0.0003576	Down-regulated
TGME49_260540-t26_1-p1	0.64	0.083363	0.00139	Down-regulated
TGME49_261440-t26_1-p1	0.51	0.0591432	0.0001012	Down-regulated
TGME49_261440-t26_1-p1	0.34	0.129258	0.0001169	Down-regulated
TGME49_261490-t26_1-p1	0.61	0.0291487	4.16e-05	Down-regulated
TGME49_262400-t26_1-p1	0.63	0.0288444	4.7e-05	Down-regulated
TGME49_262730-t26_1-p1	0.6	0.0372678	7.4e-05	Down-regulated
TGME49_262935-t26_1-p1	0.25	0.0894427	1.13e-05	Down-regulated
TGME49_263070-t26_1-p1	0.66	0.0289855	7.77e-05	Down-regulated
TGME49_263420-t26_1-p1	0.55	0.0270141	1.48e-05	Down-regulated
TGME49_263810-t26_1-p1	0.56	0.0233011	1.08e-05	Down-regulated
TGME49_263810-t26_1-p1	0.65	0.0688021	0.0008704	Down-regulated
TGME49_264610-t26_1-p1	0.56	0.0513252	0.0001141	Down-regulated
TGME49_264610-t26_1-p1	0.34	0.120332	9.42e-05	Down-regulated
TGME49_265310-t26_1-p1	0.35	0.0724638	2.36e-05	Down-regulated
TGME49_265310-t26_1-p1	0.31	0.202274	0.0003047	Down-regulated
TGME49_267100-t26_1-p1	0.54	0.0838462	0.0004007	Down-regulated
TGME49_267100-t26_1-p1	0.59	0.0719777	0.0004812	Down-regulated
TGME49_267300-t26_1-p1	0.44	0.047392	2.07e-05	Down-regulated
TGME49_267710-t26_1-p1	0.39	0.0281219	2.39e-06	Down-regulated
TGME49_268570-t26_1-p1	0.63	0.145924	0.006248	Down-regulated
TGME49_268770-t26_1-p1	0.65	0.0769231	0.001208	Down-regulated
TGME49_269290-t26_1-p1	0.56	0.0265295	1.58e-05	Down-regulated
TGME49_269980-t26_1-p1	0.31	0.0645161	1.04e-05	Down-regulated
TGME49_270865-t26_1-p1	0.43	0.0661591	5.44e-05	Down-regulated
TGME49_271780-t26_1-p1	0.63	0.0809368	0.001087	Down-regulated
TGME49_272540-t26_1-p1	0.19	0.200887	4.21e-05	Down-regulated
TGME49_272600-t26_1-p1	0.31	0.0721312	1.45e-05	Down-regulated
TGME49_272640-t26_1-p1	0.51	0.0681182	0.0001545	Down-regulated
TGME49_273070-t26_1-p1	0.25	0.142857	4.23e-05	Down-regulated
TGME49_273460-t26_1-p1	0.66	0.0275233	6.04e-05	Down-regulated
TGME49_273905-t26_1-p1	0.49	0.0168357	1.87e-06	Down-regulated
TGME49_276170-t26_1-p1	0.45	0.0647884	6.3e-05	Down-regulated
TGME49_278660-t26_1-p1	0.31	0.122492	6.82e-05	Down-regulated
TGME49_278850-t26_1-p1	0.59	0.0892334	0.0008305	Down-regulated
TGME49_279100-t26_1-p1	0.32	0.03125	1.36e-06	Down-regulated
TGME49_279100-t26_1-p1	0.36	0.0529734	1.17e-05	Down-regulated
TGME49_279100-t26_1-p1	0.54	0.0336967	2.46e-05	Down-regulated
TGME49_279100-t26_1-p1	0.54	0.0858668	0.0004306	Down-regulated
TGME49_280370-t26_1-p1	0.37	0.0116245	1.44e-07	Down-regulated
TGME49_280540-t26_1-p1	0.66	0.0214275	3.05e-05	Down-regulated
TGME49_283550-t26_1-p1	0.48	0.0566859	5.72e-05	Down-regulated
TGME49_283740-t26_1-p1	0.57	0.107434	0.001196	Down-regulated
TGME49_286440-t26_1-p1	0.64	0.110485	0.003076	Down-regulated
TGME49_286580-t26_1-p1	0.61	0.120183	0.002791	Down-regulated
TGME49_286580-t26_1-p1	0.66	0.0223248	3.54e-05	Down-regulated
TGME49_286590-t26_1-p1	0.5	0.0958277	0.0003814	Down-regulated
TGME49_287980-t26_1-p1	0.57	0.0319075	3.02e-05	Down-regulated
TGME49_288030-t26_1-p1	0.52	0.0793451	0.0002755	Down-regulated
TGME49_288650-t26_1-p1	0.11	0.402131	4.82e-05	Down-regulated
TGME49_288650-t26_1-p1	0.17	0.124943	6.36e-06	Down-regulated
TGME49_288680-t26_1-p1	0.56	0.101641	0.0009299	Down-regulated
TGME49_289330-t26_1-p1	0.41	0.036295	6.6e-06	Down-regulated
TGME49_289540-t26_1-p1	0.31	0.0510045	5.14e-06	Down-regulated
TGME49_289690-t26_1-p1	0.55	0	3.78e-13	Down-regulated
TGME49_289880-t26_1-p1	0.46	0.0343726	1.06e-05	Down-regulated
TGME49_290160-t26_1-p1	0.53	0.0133416	1.47e-06	Down-regulated
TGME49_291330-t26_1-p1	0.57	0.0175439	5.38e-06	Down-regulated
TGME49_292120-t26_1-p1	0.39	0.0976415	0.0001062	Down-regulated
TGME49_292920-t26_1-p1	0.34	0.113784	8.78e-05	Down-regulated
TGME49_292920-t26_1-p1	0.17	0.25301	5.9e-05	Down-regulated
TGME49_293190-t26_1-p1	0.53	0.0485638	7.13e-05	Down-regulated
TGME49_293360-t26_1-p1	0.15	0.149351	8.26e-06	Down-regulated
TGME49_293470-t26_1-p1	0.21	0.413442	0.0005802	Down-regulated
TGME49_294440-t26_1-p1	0.65	0.0512609	0.0003753	Down-regulated
TGME49_294710-t26_1-p1	0.61	0.0988901	0.001575	Down-regulated
TGME49_295360-t26_1-p1	0.15	0.0543709	4.01e-07	Down-regulated
TGME49_295360-t26_1-p1	0.63	0.04	0.0001256	Down-regulated
TGME49_295850-t26_1-p1	0.41	0.0318782	4.46e-06	Down-regulated
TGME49_297745-t26_1-p1	0.33	0.0772579	2.34e-05	Down-regulated
TGME49_297830-t26_1-p1	0.19	0.027027	9.66e-08	Down-regulated
TGME49_298610-t26_1-p1	0.58	0.0253909	1.9e-05	Down-regulated
TGME49_301390-t26_1-p1	0.6	0.0723499	0.0005194	Down-regulated
TGME49_304520-t26_1-p1	0.5	0.0989949	0.0004079	Down-regulated
TGME49_304650-t26_1-p1	0.36	0.0140845	1.95e-07	Down-regulated
TGME49_304760-t26_1-p1	0.47	0.0951518	0.000253	Down-regulated
TGME49_305180-t26_1-p1	0.6	0.0579429	0.0002858	Down-regulated
TGME49_306060-t26_1-p1	0.38	0.046676	1.02e-05	Down-regulated
TGME49_306400-t26_1-p1	0.54	0.0414087	4.88e-05	Down-regulated
TGME49_306660-t26_1-p1	0.57	0.088529	0.000697	Down-regulated
TGME49_306660-t26_1-p1	0.6	0.0298805	3.71e-05	Down-regulated
TGME49_308090-t26_1-p1	0.52	0.0552924	8.85e-05	Down-regulated
TGME49_308860-t26_1-p1	0.31	0.114754	5.42e-05	Down-regulated
TGME49_308860-t26_1-p1	0.61	0.0866155	0.001002	Down-regulated
TGME49_308870-t26_1-p1	0.64	0.107182	0.002724	Down-regulated
TGME49_309190-t26_1-p1	0.21	0.0952381	6.91e-06	Down-regulated
TGME49_310060-t26_1-p1	0.28	0.0406558	1.56e-06	Down-regulated
TGME49_310670-t26_1-p1	0.61	0.0923995	0.001177	Down-regulated
TGME49_310670-t26_1-p1	0.44	0.102902	0.0002229	Down-regulated
TGME49_310670-t26_1-p1	0.42	0.156627	0.0005744	Down-regulated
TGME49_310670-t26_1-p1	0.54	0	3.54e-13	Down-regulated
TGME49_310950-t26_1-p1	0.5	0.0355295	1.97e-05	Down-regulated
TGME49_311230-t26_1-p1	0.48	0.113154	0.0004772	Down-regulated
TGME49_312100-t26_1-p1	0.59	0.026799	2.42e-05	Down-regulated
TGME49_312230-t26_1-p1	0.43	0.0367707	9.08e-06	Down-regulated
TGME49_312420-t26_1-p1	0.49	0.0627089	8.72e-05	Down-regulated
TGME49_312530-t26_1-p1	0.26	0.0860026	1.18e-05	Down-regulated
TGME49_312580-t26_1-p1	0.32	0.0595438	9.67e-06	Down-regulated
TGME49_312622-t26_1-p1	0.63	0.0205382	1.86e-05	Down-regulated
TGME49_313060-t26_1-p1	0.64	0.0512812	0.0003086	Down-regulated
TGME49_313270-t26_1-p1	0.6	0.0507295	0.0001798	Down-regulated
TGME49_313670-t26_1-p1	0.59	0.042735	9.28e-05	Down-regulated
TGME49_313680-t26_1-p1	0.66	0.0842529	0.00174	Down-regulated
TGME49_313820-t26_1-p1	0.41	0.17328	0.0006842	Down-regulated
TGME49_313820-t26_1-p1	0.41	0.0924326	0.0001087	Down-regulated
TGME49_315140-t26_1-p1	0.65	0.0769231	0.001206	Down-regulated
TGME49_315270-t26_1-p1	0.66	0.030303	8.64e-05	Down-regulated
TGME49_315270-t26_1-p1	0.14	0.111111	2.2e-06	Down-regulated
TGME49_315750-t26_1-p1	0.56	0.0818309	0.0004868	Down-regulated
TGME49_315750-t26_1-p1	0.53	0.0943396	0.0005041	Down-regulated
TGME49_315750-t26_1-p1	0.48	0.140853	0.000943	Down-regulated
TGME49_316340-t26_1-p1	0.22	0.0718699	3.56e-06	Down-regulated
TGME49_316340-t26_1-p1	0.64	0.0690593	0.0007977	Down-regulated
TGME49_316600-t26_1-p1	0.57	0.0392293	5.96e-05	Down-regulated
TGME49_319560-t26_1-p1	0.36	0.0529734	1.16e-05	Down-regulated
TGME49_320100-t26_1-p1	0.53	0.0285714	1.34e-05	Down-regulated
TGME49_320430-t26_1-p1	0.4	0.0206002	1.12e-06	Down-regulated
TGME49_321500-t26_1-p1	0.55	0.0750368	0.0003338	Down-regulated
TGME49_321620-t26_1-p1	0.34	0.0333741	2.01e-06	Down-regulated
TGME49_321620-t26_1-p1	0.58	0	4.65e-13	Down-regulated
