# Supplementary material for: iTRAQ-Based Global Phosphoproteomics Reveals Novel Molecular Differences Between Toxoplasma gondii Strains of Different Genotypes
Source: Front Cell Infect Microbiol. 2019 Aug 23;9:307. doi: 10.3389/fcimb.2019.00307 (PMC6716450; doi:10.3389/fcimb.2019.00307)
Supplement: Table S4 — Correlation values between kinase-related phosphopeptides and associated phosphopeptides. [file Table_4.XLSX]

## Sheet: interactions
Interaction	S1	S2	S3	corr_val
A0A125YG13_S4_1 (interacts with) A0A125YFW3_S1_2	0	0	1	0.996298
A0A125YG13_S4_1 (interacts with) A0A125YGF0_S3_5	0	0	1	0.995593
A0A125YG13_S4_1 (interacts with) A0A125YGF0_S7_2	0	0	1	0.992054
A0A125YG13_S4_1 (interacts with) A0A125YH80_S14_6	0	0	1	0.99732
A0A125YG13_S4_1 (interacts with) A0A125YI90_T7_3	0	0	1	0.998262
A0A125YG13_S4_1 (interacts with) A0A125YP50_T12_1	0	0	1	0.994277
A0A125YG13_S4_1 (interacts with) A0A125YVD7_S4_1	0	0	1	0.999044
A0A125YG13_S4_1 (interacts with) A0A125YW79_T3_1	0	0	1	0.997981
A0A125YG13_S4_1 (interacts with) A0A125YWM0_S18_1	0	0	1	0.992623
A0A125YG13_S4_1 (interacts with) A0A125YY45_S7_3	0	0	1	0.995593
A0A125YG13_S4_1 (interacts with) S8EQU0_S3_1	0	0	1	0.991716
A0A125YG13_S4_1 (interacts with) S8FZH9_S7_1	0	0	1	0.995593
A0A125YG13_S4_1 (interacts with) S8G999_S3_4	0	0	1	0.99732
A0A125YK18_S3_1 (interacts with) A0A125YGF0_S3_3	1	0	0	0.999288
A0A125YK18_S3_1 (interacts with) A0A125YHU0_S5_2	1	0	0	0.991652
A0A125YK18_S3_1 (interacts with) A0A125YK25_S3_1	1	0	0	0.989079
A0A125YK18_S3_1 (interacts with) A0A125YNA3_S5_2	1	0	0	0.998867
A0A125YK18_S3_1 (interacts with) A0A125YP27_S11_1	1	0	0	0.994946
A0A125YK18_S3_1 (interacts with) A0A125YR47_S3_1	1	0	0	0.995583
A0A125YK18_S3_1 (interacts with) A0A125YSW4_S5_1	1	0	0	0.9948
A0A125YK18_S3_1 (interacts with) A0A125YUG9_S6_1	1	0	0	0.999212
A0A125YK18_S3_1 (interacts with) S8EW83_S10_2	1	0	0	0.990912
A0A125YK18_S3_1 (interacts with) S8EXU6_S3_3	1	0	0	0.995927
A0A125YK18_S3_1 (interacts with) S8EYF4_S3_2	1	0	0	0.993683
A0A125YK18_S3_1 (interacts with) S8F5C0_S3_4	1	0	0	0.990884
A0A125YK18_S3_1 (interacts with) S8FCU4_S8_3	1	0	0	0.999717
A0A125YK18_S3_1 (interacts with) S8G1U3_S9_1	1	0	0	0.990323
A0A125YK18_S3_1 (interacts with) S8G6X4_S3_1	1	0	0	0.989056
A0A125YK18_S3_1 (interacts with) S8GC95_T18_2	1	0	0	0.992804
A0A125YK18_S3_1 (interacts with) S8GUL9_S5_1	1	0	0	0.999643
A0A125YQ30_T8_1 (interacts with) A0A125YFF4_S9_1	0	0	1	0.996023
A0A125YQ30_T8_1 (interacts with) A0A125YGF0_S3_4	1	0	1	0.993285
A0A125YQ30_T8_1 (interacts with) A0A125YGF0_S7_2	0	0	1	0.991107
A0A125YQ30_T8_1 (interacts with) A0A125YI39_S3_1	1	0	0	0.999253
A0A125YQ30_T8_1 (interacts with) A0A125YIE5_T6_1	1	0	0	0.996585
A0A125YQ30_T8_1 (interacts with) A0A125YIE6_S3_1	1	0	1	0.997194
A0A125YQ30_T8_1 (interacts with) A0A125YII6_S14_1	1	0	1	0.999722
A0A125YQ30_T8_1 (interacts with) A0A125YK25_S3_1	1	0	1	0.993763
A0A125YQ30_T8_1 (interacts with) A0A125YLE8_S3_1	1	0	1	0.996564
A0A125YQ30_T8_1 (interacts with) A0A125YM76_S4_1	1	0	1	0.996788
A0A125YQ30_T8_1 (interacts with) A0A125YMG0_S3_1	1	0	1	0.999019
A0A125YQ30_T8_1 (interacts with) A0A125YP46_S7_2	0	0	1	0.99352
A0A125YQ30_T8_1 (interacts with) A0A125YQ79_S7_1	1	0	1	0.989066
A0A125YQ30_T8_1 (interacts with) A0A125YQ84_S2_3	1	0	1	0.997918
A0A125YQ30_T8_1 (interacts with) A0A125YQM1_S6_1	1	0	1	0.994339
A0A125YQ30_T8_1 (interacts with) A0A125YQN0_S3_5	0	0	1	0.999014
A0A125YQ30_T8_1 (interacts with) A0A125YR73_S3_1	1	0	1	0.995672
A0A125YQ30_T8_1 (interacts with) A0A125YSH6_S3_1	1	0	1	0.99386
A0A125YQ30_T8_1 (interacts with) A0A125YSN4_S10_1	1	0	1	0.991006
A0A125YQ30_T8_1 (interacts with) A0A125YSP6_S4_1	1	0	1	0.997197
A0A125YQ30_T8_1 (interacts with) A0A125YTC0_S3_1	1	0	1	0.998127
A0A125YQ30_T8_1 (interacts with) A0A125YVV8_S6_2	0	0	1	0.99352
A0A125YQ30_T8_1 (interacts with) A0A125YW15_S5_1	1	0	1	0.997435
A0A125YQ30_T8_1 (interacts with) A0A125YW79_T3_1	1	0	1	0.992226
A0A125YQ30_T8_1 (interacts with) A0A125YY08_T3_1	1	0	1	0.99849
A0A125YQ30_T8_1 (interacts with) A0A125YY45_S6_2	1	0	1	0.99626
A0A125YQ30_T8_1 (interacts with) A0A125YY45_S7_3	1	0	1	0.997599
A0A125YQ30_T8_1 (interacts with) A0A125YY60_S6_1	1	0	1	0.99455
A0A125YQ30_T8_1 (interacts with) A0A125YYD4_S9_1	1	0	1	0.997903
A0A125YQ30_T8_1 (interacts with) A0A125YYS6_T17_1	1	0	1	0.999225
A0A125YQ30_T8_1 (interacts with) A0A125YZ07_S3_1	1	0	1	0.990604
A0A125YQ30_T8_1 (interacts with) A0A125YZM0_S9_1	0	0	1	0.995347
A0A125YQ30_T8_1 (interacts with) B9Q286_S1_2	1	0	1	0.995045
A0A125YQ30_T8_1 (interacts with) S8EQU0_S3_2	1	0	1	0.991238
A0A125YQ30_T8_1 (interacts with) S8ERJ4_S3_1	1	0	1	0.996996
A0A125YQ30_T8_1 (interacts with) S8ERU0_S3_1	1	0	1	0.991612
A0A125YQ30_T8_1 (interacts with) S8ETY3_S3_1	1	0	1	0.997426
A0A125YQ30_T8_1 (interacts with) S8EUN7_S4_1	1	0	0	0.991888
A0A125YQ30_T8_1 (interacts with) S8EUV4_S1_1	1	0	1	0.999563
A0A125YQ30_T8_1 (interacts with) S8EVL9_T13_1	1	0	1	0.998661
A0A125YQ30_T8_1 (interacts with) S8EVR5_S3_1	1	0	1	0.997896
A0A125YQ30_T8_1 (interacts with) S8EXC3_S3_1	1	0	1	0.998922
A0A125YQ30_T8_1 (interacts with) S8EXD0_S3_1	1	0	1	0.996004
A0A125YQ30_T8_1 (interacts with) S8EXD0_S3_2	1	0	1	0.988894
A0A125YQ30_T8_1 (interacts with) S8EXD0_S3_3	1	0	1	0.992739
A0A125YQ30_T8_1 (interacts with) S8EYF4_S3_4	1	0	1	0.997008
A0A125YQ30_T8_1 (interacts with) S8EZ09_S3_1	1	0	1	0.993579
A0A125YQ30_T8_1 (interacts with) S8EZZ7_S13_1	1	0	1	0.998518
A0A125YQ30_T8_1 (interacts with) S8F122_S1_3	1	0	1	0.994467
A0A125YQ30_T8_1 (interacts with) S8F122_S3_2	1	0	1	0.997309
A0A125YQ30_T8_1 (interacts with) S8F1C5_S4_2	1	0	1	0.99108
A0A125YQ30_T8_1 (interacts with) S8F3I3_S3_1	1	0	1	0.999182
A0A125YQ30_T8_1 (interacts with) S8F4M1_S3_1	1	0	1	0.993638
A0A125YQ30_T8_1 (interacts with) S8F5C0_T4_2	1	0	1	0.996964
A0A125YQ30_T8_1 (interacts with) S8F5K7_S4_1	1	0	1	0.990806
A0A125YQ30_T8_1 (interacts with) S8F7G4_S8_1	1	0	0	0.998937
A0A125YQ30_T8_1 (interacts with) S8F878_S3_1	1	0	1	0.99559
A0A125YQ30_T8_1 (interacts with) S8F8P1_S6_1	1	0	1	0.999702
A0A125YQ30_T8_1 (interacts with) S8F8Q1_S3_2	1	0	0	0.995165
A0A125YQ30_T8_1 (interacts with) S8F8Q1_S3_4	1	0	1	0.988987
A0A125YQ30_T8_1 (interacts with) S8F8Q1_S3_S10_3	0	0	1	0.996082
A0A125YQ30_T8_1 (interacts with) S8FAH0_S3_1	1	0	0	0.996924
A0A125YQ30_T8_1 (interacts with) S8FAR3_S2_1	1	0	1	0.996377
A0A125YQ30_T8_1 (interacts with) S8FEG9_S3_1	1	0	1	0.991886
A0A125YQ30_T8_1 (interacts with) S8FZH9_S7_1	1	0	1	0.998395
A0A125YQ30_T8_1 (interacts with) S8FZH9_S7_2	1	0	1	0.989391
A0A125YQ30_T8_1 (interacts with) S8G2W7_S3_1	1	0	0	0.998237
A0A125YQ30_T8_1 (interacts with) S8G2Y0_S3_1	1	0	1	0.992013
A0A125YQ30_T8_1 (interacts with) S8G4J8_S3_2	0	0	1	0.995347
A0A125YQ30_T8_1 (interacts with) S8G7X5_S7_1	1	0	1	0.995795
A0A125YQ30_T8_1 (interacts with) S8G999_S4_3	1	0	0	0.999192
A0A125YQ30_T8_1 (interacts with) S8GB19_S3_1	1	0	1	0.996445
A0A125YQ30_T8_1 (interacts with) S8GCC6_S7_1	0	0	1	0.989476
A0A125YQ30_T8_1 (interacts with) S8GD01_T7_1	1	0	1	0.992949
A0A125YQ30_T8_1 (interacts with) S8GDR3_S5_1	1	0	1	0.994124
A0A125YQ30_T8_1 (interacts with) S8GEJ3_S3_1	1	0	1	0.989643
A0A125YQ30_T8_1 (interacts with) S8GFE9_S3_1	0	0	1	0.99874
A0A125YQ30_T8_1 (interacts with) S8GH27_S14_1	1	0	1	0.993088
A0A125YQ30_T8_1 (interacts with) S8GHD8_T9_2	1	0	1	0.99609
A0A125YQ30_T8_1 (interacts with) S8GJF4_T3_1	1	0	1	0.99881
A0A125YQ30_T8_1 (interacts with) S8GJI9_S8_1	1	0	1	0.993132
A0A125YQ30_T8_1 (interacts with) S8GJZ6_S6_1	1	0	1	0.994082
A0A125YQ30_T8_1 (interacts with) S8GMW2_S11_1	1	0	1	0.988813
A0A125YQ30_T8_1 (interacts with) S8GNW3_S10_1	1	0	1	0.99151
A0A125YQ30_T8_1 (interacts with) S8GNW3_S3_2	1	0	1	0.993469
A0A125YQ30_T8_1 (interacts with) S8GP08_S9_1	0	0	1	0.992259
A0A125YQ30_T8_1 (interacts with) S8GPP3_S6_1	1	0	1	0.994052
A0A125YQ30_T8_1 (interacts with) S8GT11_S6_1	1	0	1	0.996788
A0A125YY08_T3_1 (interacts with) A0A125YGF0_S3_4	1	0	1	0.997472
A0A125YY08_T3_1 (interacts with) A0A125YH80_S3_T14_1	0	0	1	0.995897
A0A125YY08_T3_1 (interacts with) A0A125YH80_S5_4	1	0	0	0.990992
A0A125YY08_T3_1 (interacts with) A0A125YIE6_S3_1	1	0	1	0.993102
A0A125YY08_T3_1 (interacts with) A0A125YII6_S14_1	1	0	1	0.99772
A0A125YY08_T3_1 (interacts with) A0A125YK25_S3_1	1	0	1	0.995275
A0A125YY08_T3_1 (interacts with) A0A125YLE8_S3_1	1	0	1	0.99134
A0A125YY08_T3_1 (interacts with) A0A125YM58_S3_1	1	0	1	0.989948
A0A125YY08_T3_1 (interacts with) A0A125YM76_S4_1	1	0	1	0.994921
A0A125YY08_T3_1 (interacts with) A0A125YMG0_S3_1	1	0	1	0.998925
A0A125YY08_T3_1 (interacts with) A0A125YNN5_S4_2	1	0	1	0.98829
A0A125YY08_T3_1 (interacts with) A0A125YQ30_T8_1	1	0	1	0.99849
A0A125YY08_T3_1 (interacts with) A0A125YQ84_S2_3	1	0	1	0.998943
A0A125YY08_T3_1 (interacts with) A0A125YQM1_S6_1	1	0	1	0.988747
A0A125YY08_T3_1 (interacts with) A0A125YR73_S3_1	1	0	1	0.992732
A0A125YY08_T3_1 (interacts with) A0A125YSN4_S10_1	1	0	1	0.993815
A0A125YY08_T3_1 (interacts with) A0A125YSP6_S4_1	1	0	1	0.993832
A0A125YY08_T3_1 (interacts with) A0A125YTC0_S3_1	1	0	1	0.997277
A0A125YY08_T3_1 (interacts with) A0A125YTT1_S5_1	1	0	0	0.993884
A0A125YY08_T3_1 (interacts with) A0A125YVE4_S1_5	0	0	1	0.992278
A0A125YY08_T3_1 (interacts with) A0A125YVL1_S13_3	0	0	1	0.996546
A0A125YY08_T3_1 (interacts with) A0A125YVV8_S6_1	1	0	0	0.999028
A0A125YY08_T3_1 (interacts with) A0A125YW15_S5_1	1	0	1	0.993749
A0A125YY08_T3_1 (interacts with) A0A125YW58_S13_1	0	0	1	0.992278
A0A125YY08_T3_1 (interacts with) A0A125YW79_T3_1	1	0	1	0.995407
A0A125YY08_T3_1 (interacts with) A0A125YXH0_S17_1	1	0	0	0.999299
A0A125YY08_T3_1 (interacts with) A0A125YY45_S6_2	1	0	1	0.991402
A0A125YY08_T3_1 (interacts with) A0A125YY45_S7_3	1	0	1	0.998724
A0A125YY08_T3_1 (interacts with) A0A125YY60_S6_1	1	0	1	0.990156
A0A125YY08_T3_1 (interacts with) A0A125YYD4_S9_1	1	0	1	0.99731
A0A125YY08_T3_1 (interacts with) A0A125YYN9_S7_2	0	0	1	0.998645
A0A125YY08_T3_1 (interacts with) A0A125YYS6_T17_1	1	0	1	0.996146
A0A125YY08_T3_1 (interacts with) B9Q286_S1_2	1	0	1	0.993686
A0A125YY08_T3_1 (interacts with) S8EQU0_S3_3	1	0	0	0.999611
A0A125YY08_T3_1 (interacts with) S8ERJ4_S3_1	1	0	1	0.991766
A0A125YY08_T3_1 (interacts with) S8ERM4_S9_2	0	0	1	0.989949
A0A125YY08_T3_1 (interacts with) S8ERU0_S3_1	1	0	1	0.995939
A0A125YY08_T3_1 (interacts with) S8ETY3_S3_1	1	0	1	0.998447
A0A125YY08_T3_1 (interacts with) S8EUC5_S2_1	1	0	0	0.997758
A0A125YY08_T3_1 (interacts with) S8EUV4_S1_1	1	0	1	0.998668
A0A125YY08_T3_1 (interacts with) S8EVL9_T13_1	1	0	1	0.998758
A0A125YY08_T3_1 (interacts with) S8EVR5_S3_1	1	0	1	0.993578
A0A125YY08_T3_1 (interacts with) S8EXC3_S3_1	1	0	1	0.995751
A0A125YY08_T3_1 (interacts with) S8EXD0_S3_1	1	0	1	0.99711
A0A125YY08_T3_1 (interacts with) S8EXD0_S3_2	1	0	1	0.992329
A0A125YY08_T3_1 (interacts with) S8EXD0_S3_3	1	0	1	0.990686
A0A125YY08_T3_1 (interacts with) S8EYF4_S3_4	1	0	1	0.992073
A0A125YY08_T3_1 (interacts with) S8EZ09_S3_1	1	0	1	0.993718
A0A125YY08_T3_1 (interacts with) S8EZL6_S29_1	0	0	1	0.99846
A0A125YY08_T3_1 (interacts with) S8EZS4_S17_1	0	0	1	0.99591
A0A125YY08_T3_1 (interacts with) S8EZZ7_S13_1	1	0	1	0.997622
A0A125YY08_T3_1 (interacts with) S8F122_S1_3	1	0	1	0.994173
A0A125YY08_T3_1 (interacts with) S8F122_S3_2	1	0	1	0.994865
A0A125YY08_T3_1 (interacts with) S8F1C5_S4_2	1	0	1	0.994982
A0A125YY08_T3_1 (interacts with) S8F3I3_S3_1	1	0	1	0.996888
A0A125YY08_T3_1 (interacts with) S8F4M1_S3_1	1	0	1	0.988787
A0A125YY08_T3_1 (interacts with) S8F4W8_S9_1	0	0	1	0.995553
A0A125YY08_T3_1 (interacts with) S8F5C0_T4_2	1	0	1	0.992179
A0A125YY08_T3_1 (interacts with) S8F761_S7_1	1	0	0	0.995228
A0A125YY08_T3_1 (interacts with) S8F878_S3_1	1	0	1	0.9894
A0A125YY08_T3_1 (interacts with) S8F8N1_S3_2	0	0	1	0.989778
A0A125YY08_T3_1 (interacts with) S8F8P1_S6_1	1	0	1	0.999188
A0A125YY08_T3_1 (interacts with) S8FAR3_S2_1	1	0	1	0.991883
A0A125YY08_T3_1 (interacts with) S8FZH9_S7_1	1	0	1	0.998616
A0A125YY08_T3_1 (interacts with) S8FZH9_S7_2	1	0	1	0.994452
A0A125YY08_T3_1 (interacts with) S8G527_S2_2	0	0	1	0.997054
A0A125YY08_T3_1 (interacts with) S8G7X5_S7_1	1	0	1	0.99001
A0A125YY08_T3_1 (interacts with) S8GB19_S3_1	1	0	1	0.991143
A0A125YY08_T3_1 (interacts with) S8GD01_T7_1	1	0	1	0.992501
A0A125YY08_T3_1 (interacts with) S8GD61_S9_1	1	0	0	0.997532
A0A125YY08_T3_1 (interacts with) S8GDR3_S5_1	1	0	1	0.991271
A0A125YY08_T3_1 (interacts with) S8GFD1_S7_3	1	0	0	0.98848
A0A125YY08_T3_1 (interacts with) S8GFS8_S3_2	1	0	0	0.993884
A0A125YY08_T3_1 (interacts with) S8GGD3_S3_1	0	0	1	0.992278
A0A125YY08_T3_1 (interacts with) S8GH27_S14_1	1	0	1	0.989874
A0A125YY08_T3_1 (interacts with) S8GHD8_T9_2	1	0	1	0.991203
A0A125YY08_T3_1 (interacts with) S8GIG3_S12_1	1	0	1	0.990523
A0A125YY08_T3_1 (interacts with) S8GJF4_T3_1	1	0	1	0.999436
A0A125YY08_T3_1 (interacts with) S8GJI9_S8_1	1	0	1	0.993856
A0A125YY08_T3_1 (interacts with) S8GJZ6_S6_1	1	0	1	0.997624
A0A125YY08_T3_1 (interacts with) S8GN16_T7_1	0	0	1	0.995065
A0A125YY08_T3_1 (interacts with) S8GN45_S8_2	0	0	1	1
A0A125YY08_T3_1 (interacts with) S8GPP3_S6_1	1	0	1	0.996728
A0A125YY08_T3_1 (interacts with) S8GSZ6_S7_1	0	0	1	0.993991
A0A125YY08_T3_1 (interacts with) S8GT11_S6_1	1	0	1	0.991839
S8EVL9_T13_1 (interacts with) A0A125YFR0_S10_1	0	0	1	0.991457
S8EVL9_T13_1 (interacts with) A0A125YG77_S9_1	0	0	1	0.99334
S8EVL9_T13_1 (interacts with) A0A125YGF0_S3_3	1	0	1	0.988822
S8EVL9_T13_1 (interacts with) A0A125YGF0_S3_4	1	0	1	0.996938
S8EVL9_T13_1 (interacts with) A0A125YIE6_S3_1	1	0	1	0.995319
S8EVL9_T13_1 (interacts with) A0A125YII6_S14_1	1	0	1	0.997354
S8EVL9_T13_1 (interacts with) A0A125YK25_S3_1	1	0	1	0.997631
S8EVL9_T13_1 (interacts with) A0A125YLE8_S3_1	1	0	1	0.991856
S8EVL9_T13_1 (interacts with) A0A125YM25_T3_4	1	0	0	0.99114
S8EVL9_T13_1 (interacts with) A0A125YM76_S4_1	1	0	1	0.992948
S8EVL9_T13_1 (interacts with) A0A125YMG0_S3_1	1	0	1	0.998179
S8EVL9_T13_1 (interacts with) A0A125YNN5_S4_2	1	0	1	0.990489
S8EVL9_T13_1 (interacts with) A0A125YP48_S4_1	1	0	0	0.999496
S8EVL9_T13_1 (interacts with) A0A125YQ30_T8_1	1	0	1	0.998661
S8EVL9_T13_1 (interacts with) A0A125YQ84_S2_3	1	0	1	0.996299
S8EVL9_T13_1 (interacts with) A0A125YR73_S3_1	1	0	1	0.996924
S8EVL9_T13_1 (interacts with) A0A125YSH6_S3_1	1	0	1	0.989314
S8EVL9_T13_1 (interacts with) A0A125YSN4_S10_1	1	0	1	0.995716
S8EVL9_T13_1 (interacts with) A0A125YSP6_S4_1	1	0	1	0.995572
S8EVL9_T13_1 (interacts with) A0A125YTC0_S3_1	1	0	1	0.995126
S8EVL9_T13_1 (interacts with) A0A125YV09_S3_2	1	0	0	0.993409
S8EVL9_T13_1 (interacts with) A0A125YVV8_S7_1	0	0	1	0.993304
S8EVL9_T13_1 (interacts with) A0A125YW15_S5_1	1	0	1	0.993193
S8EVL9_T13_1 (interacts with) A0A125YW79_T3_1	1	0	1	0.997158
S8EVL9_T13_1 (interacts with) A0A125YWZ4_S2_1	1	0	0	0.994618
S8EVL9_T13_1 (interacts with) A0A125YY08_T3_1	1	0	1	0.998758
S8EVL9_T13_1 (interacts with) A0A125YY45_S6_2	1	0	1	0.993618
S8EVL9_T13_1 (interacts with) A0A125YY45_S7_3	1	0	1	0.999697
S8EVL9_T13_1 (interacts with) A0A125YY60_S6_1	1	0	1	0.995234
S8EVL9_T13_1 (interacts with) A0A125YYD4_S9_1	1	0	1	0.996161
S8EVL9_T13_1 (interacts with) A0A125YYN9_T9_1	1	0	1	0.989094
S8EVL9_T13_1 (interacts with) A0A125YYS6_T17_1	1	0	1	0.996984
S8EVL9_T13_1 (interacts with) B9Q286_S1_2	1	0	1	0.997269
S8EVL9_T13_1 (interacts with) S8EPT0_S3_1	1	0	1	0.990132
S8EVL9_T13_1 (interacts with) S8ERJ4_S3_1	1	0	1	0.994116
S8EVL9_T13_1 (interacts with) S8ERU0_S3_1	1	0	1	0.996456
S8EVL9_T13_1 (interacts with) S8ETY3_S3_1	1	0	1	0.999502
S8EVL9_T13_1 (interacts with) S8ETY3_S3_2	1	0	1	0.989392
S8EVL9_T13_1 (interacts with) S8EUV4_S1_1	1	0	1	0.997564
S8EVL9_T13_1 (interacts with) S8EVR5_S3_1	1	0	1	0.993374
S8EVL9_T13_1 (interacts with) S8EX22_S3_1	0	0	1	0.98971
S8EVL9_T13_1 (interacts with) S8EXC3_S3_1	1	0	1	0.996949
S8EVL9_T13_1 (interacts with) S8EXD0_S3_1	1	0	1	0.998148
S8EVL9_T13_1 (interacts with) S8EXD0_S3_2	1	0	1	0.993739
S8EVL9_T13_1 (interacts with) S8EXD0_S3_3	1	0	1	0.994082
S8EVL9_T13_1 (interacts with) S8EYF4_S3_4	1	0	1	0.992036
S8EVL9_T13_1 (interacts with) S8EZ09_S3_1	1	0	1	0.989903
S8EVL9_T13_1 (interacts with) S8EZZ7_S13_1	1	0	1	0.99622
S8EVL9_T13_1 (interacts with) S8F122_S1_3	1	0	1	0.994922
S8EVL9_T13_1 (interacts with) S8F122_S3_2	1	0	1	0.99389
S8EVL9_T13_1 (interacts with) S8F1C5_S4_2	1	0	1	0.996236
S8EVL9_T13_1 (interacts with) S8F2M0_S3_1	0	0	1	0.995216
S8EVL9_T13_1 (interacts with) S8F3I3_S3_1	1	0	1	0.998045
S8EVL9_T13_1 (interacts with) S8F5C0_S2_5	1	0	0	0.994618
S8EVL9_T13_1 (interacts with) S8F5C0_S3_3	1	0	0	0.993574
S8EVL9_T13_1 (interacts with) S8F5C0_T4_2	1	0	1	0.993556
S8EVL9_T13_1 (interacts with) S8F7C1_S3_1	1	0	0	0.990475
S8EVL9_T13_1 (interacts with) S8F878_S3_1	1	0	1	0.992335
S8EVL9_T13_1 (interacts with) S8F8P1_S6_1	1	0	1	0.998864
S8EVL9_T13_1 (interacts with) S8F8Q1_S3_4	1	0	1	0.991174
S8EVL9_T13_1 (interacts with) S8FAR3_S2_1	1	0	1	0.994227
S8EVL9_T13_1 (interacts with) S8FZH9_S7_1	1	0	1	0.999778
S8EVL9_T13_1 (interacts with) S8FZH9_S7_2	1	0	1	0.99502
S8EVL9_T13_1 (interacts with) S8G2Y0_S3_1	1	0	1	0.988791
S8EVL9_T13_1 (interacts with) S8G635_T4_1	0	0	1	0.988994
S8EVL9_T13_1 (interacts with) S8G6X4_S3_2	0	0	1	0.992278
S8EVL9_T13_1 (interacts with) S8G7X5_S7_1	1	0	1	0.992751
S8EVL9_T13_1 (interacts with) S8G999_S4_2	0	0	1	1
S8EVL9_T13_1 (interacts with) S8GB19_S3_1	1	0	1	0.991051
S8EVL9_T13_1 (interacts with) S8GD01_T7_1	1	0	1	0.996233
S8EVL9_T13_1 (interacts with) S8GDQ5_S14_1	1	0	0	0.999522
S8EVL9_T13_1 (interacts with) S8GDR3_S5_1	1	0	1	0.988728
S8EVL9_T13_1 (interacts with) S8GEQ1_S9_1	1	0	0	0.992417
S8EVL9_T13_1 (interacts with) S8GEQ1_S9_3	1	0	0	0.993132
S8EVL9_T13_1 (interacts with) S8GHD8_T9_2	1	0	1	0.993067
S8EVL9_T13_1 (interacts with) S8GJF4_T3_1	1	0	1	0.999609
S8EVL9_T13_1 (interacts with) S8GJI9_S8_1	1	0	1	0.990766
S8EVL9_T13_1 (interacts with) S8GJZ6_S6_1	1	0	1	0.997757
S8EVL9_T13_1 (interacts with) S8GMW2_S11_1	1	0	1	0.989892
S8EVL9_T13_1 (interacts with) S8GNW3_S3_2	1	0	1	0.988139
S8EVL9_T13_1 (interacts with) S8GPP3_S6_1	1	0	1	0.99403
S8EVL9_T13_1 (interacts with) S8GR18_T3_1	0	0	1	0.993552
S8EVL9_T13_1 (interacts with) S8GT11_S6_1	1	0	1	0.991772
A0A125YQG4_T4_1 (interacts with) A0A125YGE6_S3_1	0	1	0	0.989827
A0A125YQG4_T4_1 (interacts with) A0A125YGW2_S3_1	0	1	0	0.991561
A0A125YQG4_T4_1 (interacts with) A0A125YU00_S1_1	0	1	0	1
A0A125YQG4_T4_1 (interacts with) S8EVM2_S6_2	0	1	0	0.999133
A0A125YQG4_T4_1 (interacts with) S8GDT3_S3_1	0	1	0	0.994166
A0A125YUD2_S4_1 (interacts with) A0A125YGF0_S3_2	1	0	0	0.996267
A0A125YUD2_S4_1 (interacts with) A0A125YM25_T3_3	1	0	0	0.999809
A0A125YUD2_S4_1 (interacts with) A0A125YQN0_S9_S10_2	1	0	0	0.996358
A0A125YUD2_S4_1 (interacts with) S8EZL6_S7_1	1	0	0	0.998867
A0A125YUD2_S4_1 (interacts with) S8F1S3_S3_1	1	0	0	0.98958
A0A125YUD2_S4_1 (interacts with) S8G0I2_S4_1	1	0	0	0.99807
A0A125YUD2_S4_1 (interacts with) S8G7X5_S7_1	1	0	0	0.993704
A0A125YUD2_S4_1 (interacts with) S8G972_S4_1	1	0	0	0.99068
A0A125YUD2_S4_1 (interacts with) S8GDJ1_S9_1	1	0	0	0.999937
A0A125YUD2_S4_1 (interacts with) S8GHD8_T9_2	1	0	0	0.992918
S8FAN7_S8_1 (interacts with) A0A125YGF0_S3_3	0	0	1	0.993151
S8FAN7_S8_1 (interacts with) A0A125YGF0_S7_1	0	0	1	0.993151
S8FAN7_S8_1 (interacts with) A0A125YH80_T3_3	0	0	1	0.993151
S8FAN7_S8_1 (interacts with) A0A125YNA3_S9_2	0	0	1	0.993151
S8FAN7_S8_1 (interacts with) A0A125YPV6_S12_1	0	0	1	0.99991
S8FAN7_S8_1 (interacts with) A0A125YS01_S5_1	0	0	1	0.999817
S8FAN7_S8_1 (interacts with) A0A125YX34_S7_1	0	0	1	0.997729
S8FAN7_S8_1 (interacts with) A0A125YXC7_S3_1	0	0	1	0.993151
S8FAN7_S8_1 (interacts with) S8EXU6_S3_1	0	0	1	0.998951
S8FAN7_S8_1 (interacts with) S8EYM8_S9_1	0	0	1	0.992974
S8FAN7_S8_1 (interacts with) S8EZ77_S4_1	0	0	1	0.998993
S8FAN7_S8_1 (interacts with) S8FAR3_S2_1	0	0	1	0.993151
S8FAN7_S8_1 (interacts with) S8FEG9_S3_1	0	0	1	0.993151
S8FAN7_S8_1 (interacts with) S8FF35_S16_1	0	0	1	0.990785
S8FAN7_S8_1 (interacts with) S8G3X4_T8_1	0	0	1	0.991669
S8FAN7_S8_1 (interacts with) S8G972_S4_1	0	0	1	0.991171
S8FAN7_S8_1 (interacts with) S8GDJ1_S9_1	0	0	1	0.998205
S8FAN7_S8_1 (interacts with) S8GJ19_S14_1	0	0	1	0.997735
S8FAN7_S8_1 (interacts with) S8GTQ4_S8_2	0	0	1	0.997664
S8G171_S8_1 (interacts with) A0A125YFW3_S1_1	0	0	1	0.991102
S8G171_S8_1 (interacts with) A0A125YPZ0_S6_1	0	0	1	0.996811
S8G171_S8_1 (interacts with) A0A125YS55_S15_1	0	0	1	0.999384
S8G171_S8_1 (interacts with) A0A125YVE4_S15_2	0	0	1	0.998644
S8G171_S8_1 (interacts with) A0A125YZQ5_T6_1	0	0	1	0.998123
S8G171_S8_1 (interacts with) S8EUN7_S3_1	0	0	1	0.991102
S8G171_S8_1 (interacts with) S8F5Y7_S11_2	0	0	1	0.998604
S8G171_S8_1 (interacts with) S8F8Q1_S6_1	0	0	1	0.99588
S8G171_S8_1 (interacts with) S8GDA8_S8_1	0	0	1	0.998711
S8G171_S8_1 (interacts with) S8GEJ3_S3_1	0	0	1	0.990148
S8G171_S8_1 (interacts with) S8GRD5_S9_1	0	0	1	0.990148
S8G171_S8_2 (interacts with) A0A125YG75_S5_1	0	0	1	0.998881
S8G171_S8_2 (interacts with) A0A125YG98_S3_1	0	0	1	0.998927
S8G171_S8_2 (interacts with) A0A125YIE5_S14_2	0	0	1	0.990322
S8G171_S8_2 (interacts with) A0A125YIK6_S8_1	0	0	1	0.999938
S8G171_S8_2 (interacts with) A0A125YIN7_S9_1	0	0	1	0.999809
S8G171_S8_2 (interacts with) A0A125YIN9_T3_1	0	0	1	0.999267
S8G171_S8_2 (interacts with) A0A125YMX5_S12_2	0	0	1	0.991894
S8G171_S8_2 (interacts with) A0A125YPV4_S9_1	0	0	1	0.995319
S8G171_S8_2 (interacts with) A0A125YQN0_S3_S6_7	0	0	1	0.994817
S8G171_S8_2 (interacts with) A0A125YSV4_S3_1	0	0	1	0.997001
S8G171_S8_2 (interacts with) A0A125YU98_S10_1	0	0	1	0.998646
S8G171_S8_2 (interacts with) A0A125YVV5_S2_1	0	0	1	0.999913
S8G171_S8_2 (interacts with) S8EVW4_S4_1	0	0	1	0.988546
S8G171_S8_2 (interacts with) S8G2W7_S4_2	0	0	1	0.998881
S8G171_S8_2 (interacts with) S8GB19_S3_1	0	0	1	0.998325
S8G171_S8_2 (interacts with) S8GCC6_S3_2	0	0	1	0.995412
S8G171_S8_2 (interacts with) S8GHQ1_S3_2	0	0	1	0.998325
S8G171_S8_2 (interacts with) S8GMD6_S6_1	0	0	1	0.994817
S8G171_S8_2 (interacts with) S8GNW3_S10_1	0	0	1	0.993603
S8G171_S8_2 (interacts with) S8GT16_S5_1	0	0	1	0.99991
S8G171_S8_2 (interacts with) S8GTQ4_S8_1	0	0	1	0.99055
S8G171_S8_2 (interacts with) S8GUL9_S4_4	0	0	1	0.988849
S8GMD6_S6_1 (interacts with) A0A125YG75_S5_1	0	0	1	0.995543
S8GMD6_S6_1 (interacts with) A0A125YG98_S3_1	0	0	1	0.992933
S8GMD6_S6_1 (interacts with) A0A125YIK6_S8_1	0	0	1	0.99433
S8GMD6_S6_1 (interacts with) A0A125YIN7_S9_1	0	0	1	0.995371
S8GMD6_S6_1 (interacts with) A0A125YIN9_T3_1	0	0	1	0.991194
S8GMD6_S6_1 (interacts with) A0A125YMX5_S12_2	0	0	1	0.990247
S8GMD6_S6_1 (interacts with) A0A125YPV4_S9_1	0	0	1	0.994606
S8GMD6_S6_1 (interacts with) A0A125YQN0_S3_S6_7	0	0	1	1
S8GMD6_S6_1 (interacts with) A0A125YU98_S10_1	0	0	1	0.991489
S8GMD6_S6_1 (interacts with) A0A125YVV5_S2_1	0	0	1	0.994498
S8GMD6_S6_1 (interacts with) S8G171_S8_2	0	0	1	0.994817
S8GMD6_S6_1 (interacts with) S8G2W7_S4_2	0	0	1	0.995543
S8GMD6_S6_1 (interacts with) S8GB19_S3_1	0	0	1	0.988064
S8GMD6_S6_1 (interacts with) S8GHQ1_S3_2	0	0	1	0.988064
S8GMD6_S6_1 (interacts with) S8GNW3_S10_1	0	0	1	0.989595
S8GMD6_S6_1 (interacts with) S8GT16_S5_1	0	0	1	0.995343
S8GMD6_S6_1 (interacts with) S8GTQ4_S8_1	0	0	1	0.988829
S8G9Z1_S4_1 (interacts with) A0A125YIQ0_S12_1	0	0	1	0.989537
S8G9Z1_S4_1 (interacts with) A0A125YJG3_S7_1	0	0	1	0.988111
S8G9Z1_S4_1 (interacts with) A0A125YKB1_S6_2	0	0	1	0.995585
S8G9Z1_S4_1 (interacts with) A0A125YKB1_S7_1	0	0	1	0.995585
S8G9Z1_S4_1 (interacts with) A0A125YQN0_S6_S10_11	0	0	1	0.989268
S8G9Z1_S4_1 (interacts with) A0A125YTS8_S8_1	0	0	1	0.994222
S8G9Z1_S4_1 (interacts with) A0A125YU00_S3_2	0	1	0	0.999884
S8G9Z1_S4_1 (interacts with) A0A125YVE4_S11_4	0	0	1	0.997485
S8G9Z1_S4_1 (interacts with) A0A125YX80_S3_1	0	1	0	0.995542
S8G9Z1_S4_1 (interacts with) A0A125YXI9_S4_2	0	0	1	0.995585
S8G9Z1_S4_1 (interacts with) A0A125YYD4_S9_1	0	0	1	0.996987
S8G9Z1_S4_1 (interacts with) A0A125YYI2_T6_1	0	0	1	0.994965
S8G9Z1_S4_1 (interacts with) A0A125YYT5_S9_1	0	0	1	0.995585
S8G9Z1_S4_1 (interacts with) S8ERM4_S3_1	0	0	1	0.997528
S8G9Z1_S4_1 (interacts with) S8F4W9_S5_1	0	0	1	0.98956
S8G9Z1_S4_1 (interacts with) S8F8W2_S3_1	0	0	1	0.994551
S8G9Z1_S4_1 (interacts with) S8GFS8_S3_1	0	0	1	0.995885
