# Supplementary material for: iTRAQ-Based Global Phosphoproteomics Reveals Novel Molecular Differences Between Toxoplasma gondii Strains of Different Genotypes
Source: Front Cell Infect Microbiol. 2019 Aug 23;9:307. doi: 10.3389/fcimb.2019.00307 (PMC6716450; doi:10.3389/fcimb.2019.00307)
Supplement: Table S5 — Interactions of human orthologous proteins affected by phosphorylation detected by Mechismo (http://mechismo.russelllab.org/). The interaction effects involved four categories: enabling, enablingWeak, disabling, and disablingWeak and Interaction Confidences involved three categories: High, Medium, and Low. T. gondii proteins and phosphorylation sites measured in our experiment were mapped to their human orthologs and Mechismo was used to predict whether these phosphorylations enable or disable interactions in the human network. [file Table_5.XLSX]

## Sheet: Table S5
Mechismo_network
Gene	Phosphosite	Human orthologue	Ortholog protein site changed to phosphoresidues	Interaction Protein affected by phosphorylation (human)	Strain	Interaction Effect	Confidence	Interaction Effect Value	Confidence Percentage
A0A125YFW3	S281	HSP90AB1	S108	CDC37L1	S1	enabling	high	2.91	62.931
A0A125YFW3	S281	HSP90AB1	S108	CDC37L1	S2	enabling	high	2.91	62.931
A0A125YFW3	S281	HSP90AB1	S108	CDC37L1	S3	enabling	high	2.91	62.931
A0A125YQ87	S168	SBA1	E127	HSP82	S1	enabling	high	1.12	100
A0A125YQD2	S81	DCN1	R38	DCN1	S2	enabling	high	1.88	95.3488
A0A125YQG4	T8421	DAPK3	R296	DAPK3	S2	enabling	high	2.5	74.3333
A0A125YSW4	S420	SSH1	Q413	RPL35A	S1	disabling	high	-1.91	100
A0A125YSW4	S420	SSH1	Q413	RPL35B	S1	disabling	high	-1.91	100
A0A125YSW4	S420	SSH1	Q413	RPL35A	S2	disabling	high	-1.91	100
A0A125YSW4	S420	SSH1	Q413	RPL35B	S2	disabling	high	-1.91	100
A0A125YSW4	S420	SSH1	Q413	RPL35A	S3	disabling	high	-1.91	100
A0A125YSW4	S420	SSH1	Q413	RPL35B	S3	disabling	high	-1.91	100
A0A125YTC0	S1600	USP20	S476	NEDD8	S1	enablingWeak	medium	0.15	32.5397
A0A125YTC0	S1600	USP20	S476	NEDD8	S3	enablingWeak	medium	0.15	32.5397
S8EUC5	S700	RPS27A	S65	PLAA	S2	enabling	high	1.45	100
S8EUC5	S700	RPS27A	S65	RABGEF1	S2	enabling	high	2.93	59
S8EUC5	S700	RPS27A	S65	TSG101	S2	enablingWeak	high	0.37	97.1223
S8EUC5	S700	RPS27A	S65	UBE2V1	S2	enabling	high	2.96	91.3669
S8EUC5	S700	RPS27A	S65	UBE2V2	S2	enabling	high	2.96	98.6842
S8EUC5	S700	RPS27A	S65	UEVLD	S2	disabling	high	-1	54.0741
S8EUC5	S700	RPS27A	S65	USP11	S2	disabling	high	-1.11	40.2062
S8EUC5	S700	RPS27A	S65	USP12	S2	disabling	medium	-2.22	30.8571
S8EUC5	S700	RPS27A	S65	USP15	S2	disabling	high	-1.11	44.086
S8EUC5	S700	RPS27A	S65	USP16	S2	disabling	medium	-2.48	33.0049
S8EUC5	S700	RPS27A	S65	USP18	S2	enabling	low	5.76	26.6871
S8EUC5	S700	RPS27A	S65	USP19	S2	disabling	high	-1.11	41.3979
S8EUC5	S700	RPS27A	S65	USP2	S2	disabling	high	-1.11	99.7041
S8EUC5	S700	RPS27A	S65	USP21	S2	disabling	high	-2.48	49.2918
S8EUC5	S700	RPS27A	S65	USP22	S2	disabling	medium	-1.11	32.6761
S8EUC5	S700	RPS27A	S65	USP24	S2	enablingWeak	low	0.45	26.9231
S8EUC5	S700	RPS27A	S65	USP25	S2	disabling	low	-3.02	25.8964
S8EUC5	S700	RPS27A	S65	USP27X	S2	disabling	medium	-1.11	32.2946
S8EUC5	S700	RPS27A	S65	USP28	S2	disabling	low	-3.02	24.0964
S8EUC5	S700	RPS27A	S65	USP3	S2	disabling	high	-1.11	38.0682
S8EUC5	S700	RPS27A	S65	USP30	S2	disabling	low	-1.11	26.4151
S8EUC5	S700	RPS27A	S65	USP32	S2	disabling	high	-1.11	41.8848
S8EUC5	S700	RPS27A	S65	USP34	S2	disablingWeak	low	-0.43	27.8736
S8EUC5	S700	RPS27A	S65	USP36	S2	disabling	medium	-1.11	31.6614
S8EUC5	S700	RPS27A	S65	USP39	S2	enabling	low	2.83	25.7225
S8EUC5	S700	RPS27A	S65	USP4	S2	disabling	high	-1.11	45.3552
S8EUC5	S700	RPS27A	S65	USP40	S2	enablingWeak	medium	0.45	36.1011
S8EUC5	S700	RPS27A	S65	USP41	S2	disabling	low	-1.59	26.5625
S8EUC5	S700	RPS27A	S65	USP42	S2	enabling	medium	0.94	32.2884
S8EUC5	S700	RPS27A	S65	USP47	S2	enabling	high	1.82	43.1452
S8EUC5	S700	RPS27A	S65	USP48	S2	enabling	medium	1.24	29.6188
S8EUC5	S700	RPS27A	S65	USP51	S2	enabling	medium	0.94	31.8966
S8EUC5	S700	RPS27A	S65	USP6	S2	disabling	high	-1.11	40.8163
S8EUC5	S700	RPS27A	S65	USP7	S2	enablingWeak	high	0.45	100
S8EUC5	S700	RPS27A	S65	USP8	S2	disabling	high	-2.48	42.3423
S8EUC5	S700	RPS27A	S65	USP9X	S2	disabling	low	-2.97	26.3636
S8EUC5	S700	RPS27A	S65	USP9Y	S2	disabling	low	-2.97	27.9133
S8EUC5	S700	UBA52	S65	PLAA	S2	enabling	high	1.45	100
S8EUC5	S700	UBA52	S65	RABGEF1	S2	enabling	high	2.93	59
S8EUC5	S700	UBA52	S65	TSG101	S2	enablingWeak	high	0.37	97.1223
S8EUC5	S700	UBA52	S65	UBE2V1	S2	enabling	high	2.96	91.3669
S8EUC5	S700	UBA52	S65	UBE2V2	S2	enabling	high	2.96	98.6842
S8EUC5	S700	UBA52	S65	UEVLD	S2	disabling	high	-1	54.0741
S8EUC5	S700	UBA52	S65	USP11	S2	disabling	high	-1.11	40.2062
S8EUC5	S700	UBA52	S65	USP12	S2	disabling	medium	-2.22	30.8571
S8EUC5	S700	UBA52	S65	USP15	S2	disabling	high	-1.11	44.086
S8EUC5	S700	UBA52	S65	USP16	S2	disabling	medium	-2.48	33.0049
S8EUC5	S700	UBA52	S65	USP18	S2	enabling	low	5.76	26.6871
S8EUC5	S700	UBA52	S65	USP19	S2	disabling	high	-1.11	41.3979
S8EUC5	S700	UBA52	S65	USP2	S2	disabling	high	-1.11	99.7041
S8EUC5	S700	UBA52	S65	USP21	S2	disabling	high	-2.48	49.2918
S8EUC5	S700	UBA52	S65	USP22	S2	disabling	medium	-1.11	32.6761
S8EUC5	S700	UBA52	S65	USP24	S2	enablingWeak	low	0.45	26.9231
S8EUC5	S700	UBA52	S65	USP25	S2	disabling	low	-3.02	25.8964
S8EUC5	S700	UBA52	S65	USP27X	S2	disabling	medium	-1.11	32.2946
S8EUC5	S700	UBA52	S65	USP28	S2	disabling	low	-3.02	24.0964
S8EUC5	S700	UBA52	S65	USP3	S2	disabling	high	-1.11	38.0682
S8EUC5	S700	UBA52	S65	USP30	S2	disabling	low	-1.11	26.4151
S8EUC5	S700	UBA52	S65	USP32	S2	disabling	high	-1.11	41.8848
S8EUC5	S700	UBA52	S65	USP34	S2	disablingWeak	low	-0.43	27.8736
S8EUC5	S700	UBA52	S65	USP36	S2	disabling	medium	-1.11	31.6614
S8EUC5	S700	UBA52	S65	USP37	S2	disabling	low	-2.48	28.3333
S8EUC5	S700	UBA52	S65	USP39	S2	enabling	low	2.83	25.7225
S8EUC5	S700	UBA52	S65	USP4	S2	disabling	high	-1.11	45.3552
S8EUC5	S700	UBA52	S65	USP40	S2	enablingWeak	medium	0.45	36.1011
S8EUC5	S700	UBA52	S65	USP41	S2	disabling	low	-1.59	26.5625
S8EUC5	S700	UBA52	S65	USP42	S2	enabling	medium	0.94	32.2884
S8EUC5	S700	UBA52	S65	USP47	S2	enabling	high	1.82	43.1452
S8EUC5	S700	UBA52	S65	USP48	S2	enabling	medium	1.24	29.6188
S8EUC5	S700	UBA52	S65	USP5	S2	enabling	low	2.93	28.169
S8EUC5	S700	UBA52	S65	USP51	S2	enabling	medium	0.94	31.8966
S8EUC5	S700	UBA52	S65	USP6	S2	disabling	high	-1.11	40.8163
S8EUC5	S700	UBA52	S65	USP7	S2	enablingWeak	high	0.45	100
S8EUC5	S700	UBA52	S65	USP8	S2	disabling	high	-2.48	42.3423
S8EUC5	S700	UBA52	S65	USP9X	S2	disabling	low	-2.97	26.3636
S8EUC5	S700	UBA52	S65	USP9Y	S2	disabling	low	-2.97	27.9133
S8EUC5	S700	UBB	S65	PLAA	S2	enabling	high	1.45	100
S8EUC5	S700	UBB	S65	RABGEF1	S2	enabling	high	2.93	59
S8EUC5	S700	UBB	S65	TSG101	S2	enablingWeak	high	0.37	97.1223
S8EUC5	S700	UBB	S65	UBE2V1	S2	enabling	high	2.96	91.3669
S8EUC5	S700	UBB	S65	UBE2V2	S2	enabling	high	2.96	98.6842
S8EUC5	S700	UBB	S65	UEVLD	S2	disabling	high	-1	54.0741
S8EUC5	S700	UBB	S65	USP11	S2	disabling	high	-1.11	40.2062
S8EUC5	S700	UBB	S65	USP12	S2	disabling	medium	-2.22	30.8571
S8EUC5	S700	UBB	S65	USP15	S2	disabling	high	-1.11	44.086
S8EUC5	S700	UBB	S65	USP16	S2	disabling	medium	-2.48	33.0049
S8EUC5	S700	UBB	S65	USP18	S2	enabling	low	5.76	26.6871
S8EUC5	S700	UBB	S65	USP19	S2	disabling	high	-1.11	41.3979
S8EUC5	S700	UBB	S65	USP2	S2	disabling	high	-1.11	100
S8EUC5	S700	UBB	S65	USP21	S2	disabling	high	-2.48	49.2918
S8EUC5	S700	UBB	S65	USP22	S2	disabling	medium	-1.11	32.6761
S8EUC5	S700	UBB	S65	USP24	S2	enablingWeak	low	0.45	26.9231
S8EUC5	S700	UBB	S65	USP25	S2	disabling	low	-3.02	25.8964
S8EUC5	S700	UBB	S65	USP27X	S2	disabling	medium	-1.11	32.2946
S8EUC5	S700	UBB	S65	USP28	S2	disabling	low	-3.02	24.0964
S8EUC5	S700	UBB	S65	USP3	S2	disabling	high	-1.11	37.3626
S8EUC5	S700	UBB	S65	USP30	S2	disabling	low	-1.11	26.4151
S8EUC5	S700	UBB	S65	USP32	S2	disabling	high	-1.11	41.8848
S8EUC5	S700	UBB	S65	USP33	S2	disabling	medium	-2.48	32.5397
S8EUC5	S700	UBB	S65	USP34	S2	disablingWeak	low	-0.43	27.8736
S8EUC5	S700	UBB	S65	USP36	S2	disabling	medium	-1.11	31.6614
S8EUC5	S700	UBB	S65	USP39	S2	enabling	low	2.83	25.7225
S8EUC5	S700	UBB	S65	USP4	S2	disabling	high	-1.11	45.3552
S8EUC5	S700	UBB	S65	USP40	S2	enablingWeak	medium	0.45	36.1011
S8EUC5	S700	UBB	S65	USP41	S2	disabling	low	-1.59	26.5625
S8EUC5	S700	UBB	S65	USP42	S2	enabling	medium	0.94	32.2884
S8EUC5	S700	UBB	S65	USP44	S2	disablingWeak	low	-0.43	27.9545
S8EUC5	S700	UBB	S65	USP47	S2	enabling	high	1.82	43.1452
S8EUC5	S700	UBB	S65	USP48	S2	enabling	medium	1.24	29.6188
S8EUC5	S700	UBB	S65	USP51	S2	enabling	medium	0.94	31.8966
S8EUC5	S700	UBB	S65	USP6	S2	disabling	high	-1.11	40.8163
S8EUC5	S700	UBB	S65	USP7	S2	enablingWeak	high	0.45	100
S8EUC5	S700	UBB	S65	USP8	S2	disabling	high	-2.48	42.0896
S8EUC5	S700	UBB	S65	USP9X	S2	disabling	low	-2.97	26.3636
S8EUC5	S700	UBB	S65	USP9Y	S2	disabling	low	-2.97	27.9133
S8EUC5	S700	UBC	S65	PLAA	S2	enabling	high	1.45	100
S8EUC5	S700	UBC	S65	RABGEF1	S2	enabling	high	2.93	59
S8EUC5	S700	UBC	S65	TSG101	S2	enablingWeak	high	0.37	97.1223
S8EUC5	S700	UBC	S65	UBE2V1	S2	enabling	high	2.96	91.3669
S8EUC5	S700	UBC	S65	UBE2V2	S2	enabling	high	2.96	98.6842
S8EUC5	S700	UBC	S65	UEVLD	S2	disabling	high	-1	54.4118
S8EUC5	S700	UBC	S65	USP11	S2	disabling	high	-1.11	40.2062
S8EUC5	S700	UBC	S65	USP12	S2	disabling	medium	-2.22	30.8571
S8EUC5	S700	UBC	S65	USP15	S2	disabling	high	-1.11	44.086
S8EUC5	S700	UBC	S65	USP16	S2	disabling	medium	-2.48	33.0049
S8EUC5	S700	UBC	S65	USP18	S2	enabling	low	5.76	26.6871
S8EUC5	S700	UBC	S65	USP19	S2	disabling	high	-1.11	41.3979
S8EUC5	S700	UBC	S65	USP2	S2	disabling	high	-1.11	100
S8EUC5	S700	UBC	S65	USP21	S2	disabling	high	-2.48	100
S8EUC5	S700	UBC	S65	USP22	S2	disabling	medium	-1.11	32.6761
S8EUC5	S700	UBC	S65	USP24	S2	enablingWeak	low	0.45	26.9231
S8EUC5	S700	UBC	S65	USP25	S2	disabling	low	-3.02	25.8964
S8EUC5	S700	UBC	S65	USP27X	S2	enabling	medium	0.94	33.9031
S8EUC5	S700	UBC	S65	USP28	S2	disabling	low	-3.02	24.0964
S8EUC5	S700	UBC	S65	USP30	S2	disabling	low	-1.11	26.4151
S8EUC5	S700	UBC	S65	USP32	S2	disabling	high	-1.11	41.8848
S8EUC5	S700	UBC	S65	USP33	S2	disabling	medium	-2.48	32.5397
S8EUC5	S700	UBC	S65	USP34	S2	disablingWeak	low	-0.43	27.8736
S8EUC5	S700	UBC	S65	USP36	S2	disabling	medium	-1.11	31.6614
S8EUC5	S700	UBC	S65	USP39	S2	enabling	low	2.83	25.7225
S8EUC5	S700	UBC	S65	USP4	S2	disabling	high	-1.11	45.3552
S8EUC5	S700	UBC	S65	USP40	S2	enablingWeak	medium	0.45	36.1011
S8EUC5	S700	UBC	S65	USP41	S2	disabling	low	-1.59	26.5625
S8EUC5	S700	UBC	S65	USP42	S2	enabling	medium	0.94	32.2884
S8EUC5	S700	UBC	S65	USP44	S2	disablingWeak	low	-0.43	27.9545
S8EUC5	S700	UBC	S65	USP47	S2	enabling	high	1.82	43.1452
S8EUC5	S700	UBC	S65	USP48	S2	enabling	medium	1.24	29.6188
S8EUC5	S700	UBC	S65	USP51	S2	enabling	medium	0.94	31.8966
S8EUC5	S700	UBC	S65	USP6	S2	disabling	high	-1.11	40.8163
S8EUC5	S700	UBC	S65	USP7	S2	enablingWeak	high	0.45	100
S8EUC5	S700	UBC	S65	USP9X	S2	disabling	low	-2.97	26.3636
S8EUC5	S700	UBC	S65	USP9Y	S2	disabling	low	-2.97	27.9133
S8EUN7	S2410	JAG1	W659	NOTCH1	S3	disabling	medium	-1.15	34.6457
S8EVL9	T1189	CDK9	T186	CDK5R1	S3	disabling	high	-1.94	40.0662
S8EVL9	T1189	CDK9	T186	STK3	S3	enabling	low	1.02	27.4576
S8EVL9	T1189	CTK1	T338	ELM1	S3	enabling	low	0.72	26.1484
S8EVL9	T1189	CTK1	T338	PTC2	S3	enabling	medium	2.84	30.3665
S8EVL9	T1189	CTK1	T338	PTC3	S3	enabling	medium	2.84	30.3665
S8EVL9	T1189	CTK1	T338	SCH9	S3	enabling	low	4.49	28.125
S8EVL9	T1189	CTK1	T338	SGV1	S3	enabling	medium	8.23	34.6032
S8EVL9	T1189	CTK1	T338	VHS1	S3	enabling	low	4.39	28.125
S8EVL9	T710	SGV1	T240	CTK1	S1	enabling	medium	3.06	34.6032
S8GUL9	S355	SRSF1	R154	CLK1	S2	enabling	medium	0.77	30.0283
S8GUL9	S355	SRSF1	R154	DYRK1A	S2	disabling	low	-3.07	28.6863
S8GUL9	S355	SRSF1	R154	SRPK1	S2	disabling	high	-0.56	95.4023
S8GUL9	S355	SRSF1	R154	SRPK2	S2	disabling	high	-0.56	77.2973
S8GUL9	S355	SRSF1	R154	SRPK3	S2	disabling	high	-0.56	72.9282
S8GUL9	S355	SRSF1	R154	CLK1	S3	enabling	medium	0.77	30.0283
S8GUL9	S355	SRSF1	R154	DYRK1A	S3	disabling	low	-3.07	28.6863
S8GUL9	S355	SRSF1	R154	SRPK1	S3	disabling	high	-0.56	95.4023
S8GUL9	S355	SRSF1	R154	SRPK2	S3	disabling	high	-0.56	77.2973
S8GUL9	S355	SRSF1	R154	SRPK3	S3	disabling	high	-0.56	72.9282
S8GUL9	S355	SRSF9	K144	SRPK2	S2	disablingWeak	high	-0.18	77.2973
S8GUL9	S355	SRSF9	K144	SRPK2	S3	disablingWeak	high	-0.18	77.2973
Unique interaction partners
Gene	Phosphosite	Interaction Protein affected by phosphorylation (human)			Strain	Interaction Effect	Confidence	Interactio Effect Value	Confidence Percentage
A0A125YFW3	S281	CDC37L1			S1	enabling	high	2.91	62.931
A0A125YQ87	S168	HSP82			S1	enabling	high	1.12	100
A0A125YSW4	S420	RPL35A			S1	disabling	high	-1.91	100
A0A125YSW4	S420	RPL35B			S1	disabling	high	-1.91	100
A0A125YTC0	S1600	NEDD8			S1	enablingWeak	medium	0.15	32.5397
S8EVL9	T710	CTK1			S1	enabling	medium	3.06	34.6032
A0A125YFW3	S281	CDC37L1			S2	enabling	high	2.91	62.931
A0A125YQD2	S81	DCN1			S2	enabling	high	1.88	95.3488
A0A125YQG4	T8421	DAPK3			S2	enabling	high	2.5	74.3333
A0A125YSW4	S420	RPL35A			S2	disabling	high	-1.91	100
A0A125YSW4	S420	RPL35B			S2	disabling	high	-1.91	100
S8EUC5	S700	PLAA			S2	enabling	high	1.45	100
S8EUC5	S700	RABGEF1			S2	enabling	high	2.93	59
S8EUC5	S700	TSG101			S2	enablingWeak	high	0.37	97.1223
S8EUC5	S700	UBE2V1			S2	enabling	high	2.96	91.3669
S8EUC5	S700	UBE2V2			S2	enabling	high	2.96	98.6842
S8EUC5	S700	UEVLD			S2	disabling	high	-1	54.0741
S8EUC5	S700	USP11			S2	disabling	high	-1.11	40.2062
S8EUC5	S700	USP12			S2	disabling	medium	-2.22	30.8571
S8EUC5	S700	USP15			S2	disabling	high	-1.11	44.086
S8EUC5	S700	USP16			S2	disabling	medium	-2.48	33.0049
S8EUC5	S700	USP18			S2	enabling	low	5.76	26.6871
S8EUC5	S700	USP19			S2	disabling	high	-1.11	41.3979
S8EUC5	S700	USP2			S2	disabling	high	-1.11	99.7041
S8EUC5	S700	USP21			S2	disabling	high	-2.48	49.2918
S8EUC5	S700	USP22			S2	disabling	medium	-1.11	32.6761
S8EUC5	S700	USP24			S2	enablingWeak	low	0.45	26.9231
S8EUC5	S700	USP25			S2	disabling	low	-3.02	25.8964
S8EUC5	S700	USP27X			S2	disabling	medium	-1.11	32.2946
S8EUC5	S700	USP28			S2	disabling	low	-3.02	24.0964
S8EUC5	S700	USP3			S2	disabling	high	-1.11	38.0682
S8EUC5	S700	USP30			S2	disabling	low	-1.11	26.4151
S8EUC5	S700	USP32			S2	disabling	high	-1.11	41.8848
S8EUC5	S700	USP34			S2	disablingWeak	low	-0.43	27.8736
S8EUC5	S700	USP36			S2	disabling	medium	-1.11	31.6614
S8EUC5	S700	USP39			S2	enabling	low	2.83	25.7225
S8EUC5	S700	USP4			S2	disabling	high	-1.11	45.3552
S8EUC5	S700	USP40			S2	enablingWeak	medium	0.45	36.1011
S8EUC5	S700	USP41			S2	disabling	low	-1.59	26.5625
S8EUC5	S700	USP42			S2	enabling	medium	0.94	32.2884
S8EUC5	S700	USP47			S2	enabling	high	1.82	43.1452
S8EUC5	S700	USP48			S2	enabling	medium	1.24	29.6188
S8EUC5	S700	USP51			S2	enabling	medium	0.94	31.8966
S8EUC5	S700	USP6			S2	disabling	high	-1.11	40.8163
S8EUC5	S700	USP7			S2	enablingWeak	high	0.45	100
S8EUC5	S700	USP8			S2	disabling	high	-2.48	42.3423
S8EUC5	S700	USP9X			S2	disabling	low	-2.97	26.3636
S8EUC5	S700	USP9Y			S2	disabling	low	-2.97	27.9133
S8EUC5	S700	USP37			S2	disabling	low	-2.48	28.3333
S8EUC5	S700	USP5			S2	enabling	low	2.93	28.169
S8EUC5	S700	USP2			S2	disabling	high	-1.11	100
S8EUC5	S700	USP3			S2	disabling	high	-1.11	37.3626
S8EUC5	S700	USP33			S2	disabling	medium	-2.48	32.5397
S8EUC5	S700	USP44			S2	disablingWeak	low	-0.43	27.9545
S8EUC5	S700	USP8			S2	disabling	high	-2.48	42.0896
S8EUC5	S700	UEVLD			S2	disabling	high	-1	54.4118
S8EUC5	S700	USP21			S2	disabling	high	-2.48	100
S8EUC5	S700	USP27X			S2	enabling	medium	0.94	33.9031
S8GUL9	S355	CLK1			S2	enabling	medium	0.77	30.0283
S8GUL9	S355	DYRK1A			S2	disabling	low	-3.07	28.6863
S8GUL9	S355	SRPK1			S2	disabling	high	-0.56	95.4023
S8GUL9	S355	SRPK2			S2	disabling	high	-0.56	77.2973
S8GUL9	S355	SRPK3			S2	disabling	high	-0.56	72.9282
S8GUL9	S355	SRPK2			S2	disablingWeak	high	-0.18	77.2973
A0A125YFW3	S281	CDC37L1			S3	enabling	high	2.91	62.931
A0A125YSW4	S420	RPL35A			S3	disabling	high	-1.91	100
A0A125YSW4	S420	RPL35B			S3	disabling	high	-1.91	100
A0A125YTC0	S1600	NEDD8			S3	enablingWeak	medium	0.15	32.5397
S8EUN7	S2410	NOTCH1			S3	disabling	medium	-1.15	34.6457
S8EVL9	T1189	CDK5R1			S3	disabling	high	-1.94	40.0662
S8EVL9	T1189	STK3			S3	enabling	low	1.02	27.4576
S8EVL9	T1189	ELM1			S3	enabling	low	0.72	26.1484
S8EVL9	T1189	PTC2			S3	enabling	medium	2.84	30.3665
S8EVL9	T1189	PTC3			S3	enabling	medium	2.84	30.3665
S8EVL9	T1189	SCH9			S3	enabling	low	4.49	28.125
S8EVL9	T1189	SGV1			S3	enabling	medium	8.23	34.6032
S8EVL9	T1189	VHS1			S3	enabling	low	4.39	28.125
S8GUL9	S355	CLK1			S3	enabling	medium	0.77	30.0283
S8GUL9	S355	DYRK1A			S3	disabling	low	-3.07	28.6863
S8GUL9	S355	SRPK1			S3	disabling	high	-0.56	95.4023
S8GUL9	S355	SRPK2			S3	disabling	high	-0.56	77.2973
S8GUL9	S355	SRPK3			S3	disabling	high	-0.56	72.9282
S8GUL9	S355	SRPK2			S3	disablingWeak	high	-0.18	77.2973
